# Supplementary material for: A Coding Sequence-Embedded Principle Governs Translational Reading Frame Fidelity
Source: Research (Wash D C). 2018 Sep 20;2018:7089174. doi: 10.1155/2018/7089174 (PMC6750092; doi:10.1155/2018/7089174)
Supplement: Supplementary Materials — Supplemental information includes Supplemental Experimental Procedures, six figures, and three tables and can be found with this article online. [file 7089174.f1.zip]

Archive with 5 entries (4 files):
- 7089174.f1/
- 7089174.f1/Reading frame (SI) figure 020518.docx
- 7089174.f1/Table S1.xlsx
- 7089174.f1/Table S2.xlsx
- 7089174.f1/Table S3.xlsx
