# Supplementary material for: A Coding Sequence-Embedded Principle Governs Translational Reading Frame Fidelity
Source: Research (Wash D C). 2018 Sep 20;2018:7089174. doi: 10.1155/2018/7089174 (PMC6750092; doi:10.1155/2018/7089174)
Supplement: Supplementary Materials — Supplemental information includes Supplemental Experimental Procedures, six figures, and three tables and can be found with this article online. [file 7089174.f1.zip › 7089174.f1/Table S1.xlsx]

## Sheet: hek293_2485_TG_first_second_hal
Gene_Symbol	RefSeq_ID	Read Density (First Half CDS)	Read Density (Second Half CDS)
UBE2Q1	NM_017582	0.43026	0.520095
RNF14	NM_004290	0.238596	0.129123
RNF10	NM_014868	0.141215	0.114122
RNF13	NM_007282	0.160558	0.0977312
CBX4	NM_003655	0.386215	0.197267
SYNGR2	NM_004710	1.48148	1.28
C16orf13	NM_001040160	1.49838	0.912621
MVB12B	NM_033446	0.202083	0.210417
MZT2A	NM_001085365	0.322851	0.494759
MZT2B	NM_025029	0.595388	1.71069
PMM2	NM_000303	0.523617	0.367072
PMM1	NM_002676	0.329531	0.276299
ASS1	NM_000050	0.89427	0.550444
NCBP1	NM_002486	0.330383	0.290771
CAMK1	NM_003656	0.458221	0.332435
SPR	NM_003124	0.234097	0.3257
ZC3H13	NM_015070	0.142705	0.0596379
RNF115	NM_014455	0.205464	0.203279
ZC3H15	NM_018471	0.530835	0.382514
ZC3H14	NM_024824	0.388964	0.235188
ZC3H18	NM_144604	0.055905	0.165618
PISD	NM_014338	0.0939716	0.138298
DHX9	NM_001357	0.738002	0.791503
TCOF1	NM_001135243	0.519812	0.249384
NSRP1	NM_032141	0.246869	0.133572
NUP98	NM_016320	0.771423	0.147696
XPC	NM_004628	0.140276	0.0864329
SP1	NM_138473	0.663274	0.390161
GRINA	NM_000837	1.01792	1.47133
SP3	NM_003111	0.215686	0.193521
GOLIM4	NM_014498	0.0985175	0.196078
OPA1	NM_130837	0.249344	0.214567
RAB40C	NM_001172663	0.170213	0.141844
CBX1	NM_006807	1.28674	1.09677
FBL	NM_001436	4.80124	4.34783
MDP1	NM_138476	0.290019	0.214689
PSAP	NM_001042465	1.88005	1.45076
SPPL2A	NM_032802	0.229047	0.161228
NSL1	NM_015471	0.387707	0.529551
UGCG	NM_003358	0.297046	0.244726
ATP2A2	NM_170665	0.653244	0.68712
NOP2	NM_001258309	0.479905	0.463357
ITGA5	NM_002205	0.0926984	0.0590476
RIT1	NM_001256821	0.329114	0.188467
DENND4A	NM_001144823	0.0335606	0.0311134
DENND4C	NM_017925	0.0541012	0.026178
SWAP70	NM_015055	0.29124	0.283276
HSCB	NM_172002	0.562147	0.381356
UFSP2	NM_018359	0.246809	0.141844
TAP2	NM_000544	0.201705	0.10322
TIPRL	NM_152902	0.849817	0.708181
FAM169A	NM_015566	0.122206	0.0755092
FBXL18	NM_024963	0.24293	0.0890125
TPRN	NM_001128228	0.120787	0.0505618
COL4A2	NM_001846	0.0307453	0.0303561
HLCS	NM_001242784	0.0972031	0.0825309
ITGAV	NM_002210	0.0851605	0.131554
ZNF703	NM_025069	0.984772	0.711788
FAM134A	NM_024293	0.273284	0.117647
LRPAP1	NM_002337	1.47114	1.16201
SMAD5	NM_001001419	0.319256	0.266285
GOLPH3L	NM_018178	0.358974	0.228438
SMAD1	NM_005900	0.104435	0.0972818
AFTPH	NM_203437	0.0611882	0.0747065
RFK	NM_018339	0.388889	0.444444
IGF2R	NM_000876	0.0684858	0.0441413
PRR14L	NM_173566	0.0786865	0.0721809
PLRG1	NM_002669	0.533333	0.458252
HAUS7	NM_017518	0.576332	0.428184
DRAP1	NM_006442	2.32686	0.877023
TCEA2	NM_003195	0.244444	0.157778
TCEA1	NM_006756	0.565121	0.258278
KDM2A	NM_012308	0.115792	0.382918
COX4I1	NM_001861	5.28235	5.80784
COL18A1	NM_030582	0.0386728	0.0254889
RLF	NM_012421	0.064752	0.0456049
CCDC112	NM_001040440	0.125786	0.0641509
ATP1A1	NM_001160233	1.77018	0.947266
MGRN1	NM_015246	0.799538	0.392837
CRTAP	NM_006371	0.553897	0.784411
IPO11	NM_001134779	0.277559	0.209318
CUEDC2	NM_024040	0.844907	0.462963
IPO13	NM_014652	0.0352697	0.0809129
SRBD1	NM_018079	0.0863454	0.0676037
ABAT	NM_000663	0.103792	0.093147
FRG1	NM_004477	0.666667	0.182754
C2CD5	NM_014802	0.0939061	0.0905761
IFT81	NM_014055	0.0777942	0.0777942
NFATC2IP	NM_032815	0.168254	0.295238
MCM10	NM_182751	0.187976	0.120244
NUP93	NM_014669	0.869106	0.679675
ATG4C	NM_032852	0.0784314	0.0769789
ATG4B	NM_013325	0.546531	0.274112
PNP	NM_000270	1.45977	0.967816
ANKFY1	NM_001257999	0.169417	0.123212
CREBBP	NM_004380	0.137536	0.126347
PNN	NM_002687	0.514392	0.280409
AAAS	NM_015665	0.575259	0.361974
EDC3	NM_001142443	0.261952	0.289456
SIX4	NM_017420	0.0588235	0.0511509
SIX3	NM_005413	0.116116	0.102102
CNPY2	NM_014255	0.961749	0.462659
COPG2	NM_012133	0.319801	0.21541
HMG20A	NM_018200	0.425287	0.308429
HMG20B	NM_006339	0.580713	0.412998
AAGAB	NM_024666	0.687764	0.71308
RAB12	NM_001025300	0.329252	0.353741
CHFR	NM_001161344	0.0781955	0.0721805
EFHA1	NM_152726	0.263602	0.252874
SYPL1	NM_006754	1.13077	1.17179
RFX7	NM_022841	0.0273785	0.0287474
IBA57	NM_001010867	0.128852	0.141923
APC	NM_001127510	0.0218003	0.0150023
TMEM179B	NM_199337	1.15758	1.59394
UQCRC2	NM_003366	2.29075	1.3583
XPNPEP1	NM_020383	0.401799	0.322839
UQCRC1	NM_003365	0.982675	0.654193
GGCX	NM_000821	0.288977	0.151954
RETSAT	NM_017750	0.243317	0.0589198
KHDRBS1	NM_006559	1.497	2.22523
SLCO4A1	NM_016354	0.121715	0.0931305
ZNF395	NM_018660	0.106355	0.110246
ZNHIT6	NM_017953	0.277424	0.368011
VPS37B	NM_024667	0.237762	0.125874
ZBED4	NM_014838	0.032992	0.0711035
TARS2	NM_025150	0.211405	0.0945758
DPYSL2	NM_001197293	0.394297	0.542773
DPYSL3	NM_001197294	0.167397	0.260827
IGFBP2	NM_000597	0.141104	0.523517
IGFBP7	NM_001553	0.671378	1.72909
CKLF	NM_016951	0.832244	0.657952
GJA1	NM_000165	0.369017	0.407311
CHERP	NM_006387	0.3257	0.288622
ATL3	NM_015459	0.339483	0.329643
KDM3B	NM_016604	0.164964	0.110102
KDM3A	NM_018433	0.166415	0.0852244
PPP6R3	NM_001164160	0.418939	0.486364
APIP	NM_015957	0.831276	0.460905
EIF2B4	NM_172195	0.237745	0.294118
EIF2B5	NM_003907	0.247461	0.151431
EIF2B2	NM_014239	0.448864	0.473485
EIF2B3	NM_020365	0.485651	0.347314
EIF2B1	NM_001414	1.46187	1.22222
PRKAR2A	NM_004157	0.263374	0.288066
PRKAR2B	NM_002736	0.0986476	0.124105
MAGT1	NM_032121	2.20109	1.875
TXNIP	NM_006472	0.573129	0.522109
MLF1	NM_001195432	0.293333	0.284444
QPRT	NM_014298	0.192394	0.118568
FANCF	NM_022725	0.154667	0.129778
MECOM	NM_004991	0.027957	0.0290323
CD97	NM_078481	0.0821372	0.124402
GOSR2	NM_054022	0.897196	0.788162
PHACTR4	NM_023923	0.344086	0.287985
CLIC4	NM_013943	1.04462	0.737533
KIAA0020	NM_014878	0.449923	0.305085
TMEM147	NM_032635	2.54815	1.81333
TMOD3	NM_014547	0.385269	0.381492
ITGA6	NM_001079818	0.0695971	0.0525031
SF1	NM_001178030	1.47379	1.2364
BPNT1	NM_006085	0.478964	0.399137
KIAA1279	NM_015634	0.541265	0.503751
API5	NM_001142930	0.628571	0.524444
SUGP2	NM_001017392	0.201908	0.0652508
FANCI	NM_001113378	0.403311	0.384249
VMP1	NM_030938	0.840295	0.738739
ZMAT2	NM_144723	2.23667	1.47
NR1D2	NM_005126	0.0827586	0.133333
CASP9	NM_001229	0.119904	0.0943245
ITGB1BP1	NM_004763	0.470978	0.427861
TIPIN	NM_017858	0.569536	0.397351
SMAD3	NM_005902	0.539906	0.613459
MPRIP	NM_015134	0.106513	0.0975297
PHLDA2	NM_003311	0.928105	0.535948
OGFR	NM_007346	0.305801	0.0599803
BCAP31	NM_001139457	4.70064	2.92781
CDC5L	NM_001253	0.507264	0.513906
RAC3	NM_005052	2.11399	1.22625
RAC1	NM_018890	1.62264	1.26101
SBDS	NM_016038	0.528552	0.50996
VCL	NM_014000	0.331865	0.153304
LOC81691	NM_001199053	0.0722581	0.0653763
AP2A1	NM_014203	0.286299	0.209271
AP2A2	NM_001242837	0.340064	0.18916
FIGNL1	NM_001042762	0.194568	0.280494
PBX2	NM_002586	0.12529	0.252127
PBX3	NM_006195	0.0873563	0.0888889
PBX1	NM_002585	0.290797	0.222738
NSUN2	NM_017755	1.08941	0.786458
NSUN5	NM_001168347	0.188252	0.0962491
NSUN4	NM_199044	0.214719	0.154113
TUFM	NM_003321	2.32749	1.08626
RAD9A	NM_004584	0.146259	0.0952381
ERGIC2	NM_016570	0.301587	0.276896
ERGIC1	NM_001031711	1.2417	0.671249
CEP78	NM_001098802	0.175196	0.142923
CLU	NM_001831	2.24444	2.10963
B3GAT3	NM_012200	0.484127	0.253968
CPPED1	NM_018340	0.306878	0.372487
UXT	NM_153477	1.96863	2.81961
CALM2	NM_001743	8.81778	5.78667
SPG20	NM_015087	0.508746	0.436782
DLGAP5	NM_014750	0.344746	0.277843
MBNL3	NM_018388	0.142723	0.167136
OIP5	NM_007280	0.423188	0.573913
CLCN3	NM_173872	0.0584391	0.129181
APPL2	NM_001251904	0.180825	0.141083
CLCN5	NM_001127899	0.0791514	0.127295
FBXL19	NM_001099784	0.094964	0.0479616
BRD8	NM_139199	0.170442	0.0382956
BRD9	NM_023924	0.331104	0.153846
BRD4	NM_058243	0.360479	0.175104
BRD7	NM_001173984	0.152118	0.071465
BRD1	NM_014577	0.105131	0.0667296
BRD2	NM_001199455	0.608523	2.12346
BRD3	NM_007371	0.14122	0.424576
DNAJA2	NM_005880	0.606941	0.744149
DNAJA3	NM_005147	1.25572	0.647263
PTPN13	NM_080685	0.0476382	0.0519202
PTPN12	NM_002835	0.100726	0.0990184
PTPN11	NM_002834	0.588103	0.241302
DUS2L	NM_017803	0.134953	0.0836707
PTPN14	NM_005401	0.0600449	0.0617284
LYAR	NM_017816	0.647368	0.52807
MRPL24	NM_145729	1.17972	1.11214
MRPL20	NM_017971	2.34222	2.27111
MRPL23	NM_021134	2.51515	3.10823
MRPL22	NM_014180	1.75201	1.44928
NDRG2	NM_201535	0.259857	0.193548
NDRG3	NM_032013	0.707447	0.515957
NDRG4	NM_001130487	0.141156	0.132653
SRSF5	NM_001039465	2.5641	1.52869
SRSF4	NM_005626	0.764983	0.672054
SRSF7	NM_001031684	3.78522	3.48675
SRSF6	NM_006275	1.41256	1.11304
SRSF1	NM_006924	4.20616	4.46319
CHD1L	NM_004284	0.363771	0.157387
SRSF3	NM_003017	7.29697	4.35556
SRSF9	NM_003769	4.25826	5.32132
RNF130	NM_018434	0.177778	0.161905
RAPH1	NM_213589	0.0937916	0.034106
DNAJB14	NM_001031723	0.147368	0.0894737
RNF138	NM_016271	0.406504	0.262873
RNF139	NM_007218	0.235589	0.138346
ENOSF1	NM_202758	0.130081	0.0872136
BCR	NM_004327	0.0492662	0.062369
CDK5	NM_004935	0.525597	0.450512
CLNS1A	NM_001293	2.84034	2.58263
GID8	NM_017896	1.77584	1.11499
ZNF581	NM_016535	0.56229	0.232323
AXIN1	NM_003502	0.0478949	0.0710699
TIPARP	NM_001184717	0.134752	0.128673
CDK9	NM_001261	0.920465	0.489723
CTDP1	NM_004715	0.0810811	0.0679141
ASUN	NM_018164	0.187647	0.211221
LSM12	NM_152344	0.887755	0.214286
CAMKK2	NM_006549	0.0996038	0.114318
CAMKK1	NM_172207	0.0806142	0.0895713
MTRF1L	NM_019041	0.132983	0.0909886
ANAPC11	NM_001002244	2.41963	1.60068
MYO1E	NM_004998	0.0408777	0.0462879
MYO1D	NM_015194	0.168818	0.131744
MYO1C	NM_001080779	0.164787	0.0933584
MYO1B	NM_001130158	0.0979185	0.134858
GRN	NM_002087	0.760943	0.365881
MTFP1	NM_016498	0.343313	0.211577
CHMP3	NM_016079	1.142	0.535127
KIAA0391	NM_014672	0.103881	0.110731
CHMP7	NM_152272	0.162996	0.248164
CHMP6	NM_024591	0.369637	0.313531
CHMP5	NM_016410	1.48485	0.836364
DENND6A	NM_152678	0.148878	0.0963328
CTPS1	NM_001905	0.818694	0.817568
LGALSL	NM_014181	0.315992	0.204239
FAM160B1	NM_020940	0.127067	0.0661445
NUBP2	NM_012225	0.656863	0.811275
PSMA4	NM_002789	6.65903	3.40204
ZNF326	NM_182976	0.553459	0.325901
SRF	NM_003131	0.0969221	0.125737
SRI	NM_003130	0.944724	1.51424
SRM	NM_003132	1.44554	2.27943
SRR	NM_021947	0.168133	0.134897
SF3B3	NM_012426	0.700602	0.638205
LGALS3	NM_002306	0.661355	0.849934
NMU	NM_006681	0.708571	0.624762
AKIRIN1	NM_024595	0.670121	1.43005
EIF2AK1	NM_014413	1.22557	0.477549
EIF2AK2	NM_002759	0.407005	0.373188
TDG	NM_003211	0.334144	0.4412
EIF2AK4	NM_001013703	0.106667	0.0444444
HN1	NM_001002032	6.69963	2.39194
MYO19	NM_001163735	0.0803296	0.0679712
TRNT1	NM_182916	0.0950192	0.0812261
ASAP1	NM_018482	0.0666667	0.0943953
ASAP2	NM_003887	0.110559	0.0708375
NMI	NM_004688	0.166667	0.119048
OCRL	NM_000276	0.147081	0.140429
KIAA1524	NM_020890	0.320088	0.116998
KIAA1522	NM_020888	0.0578387	0.0371385
LPGAT1	NM_014873	0.12938	0.116801
FLYWCH1	NM_032296	0.0698324	0.0670391
TIMM17B	NM_001167947	0.887892	0.986547
NXN	NM_022463	0.515291	0.481651
TIMM17A	NM_006335	1.39535	0.802326
PARD6B	NM_032521	0.21269	0.200179
LPCAT2	NM_017839	0.168807	0.100306
LPCAT3	NM_005768	0.472678	0.344262
LPCAT1	NM_024830	0.538318	0.275389
SPNS1	NM_032038	0.235665	0.306238
MID1IP1	NM_021242	0.271739	0.192029
PIGF	NM_002643	0.2	0.163636
PIGH	NM_004569	0.303351	0.328042
PIGK	NM_005482	0.382155	0.289562
PIGL	NM_004278	0.194993	0.155468
PIGM	NM_145167	0.133648	0.128931
PIGN	NM_176787	0.0414878	0.0879828
PIGO	NM_032634	0.110092	0.0452599
TMEM194A	NM_001130963	0.621723	0.525843
PIGQ	NM_148920	0.258432	0.0832238
ILKAP	NM_030768	0.334182	0.266327
PIGX	NM_001166304	0.2142	0.190132
RMND1	NM_017909	0.168889	0.185185
TAX1BP1	NM_006024	0.733333	0.562025
SNAPC3	NM_001039697	0.239482	0.281553
ELAC2	NM_018127	0.395002	0.198307
SRRM1	NM_005839	0.633517	0.226151
CCDC174	NM_016474	0.166667	0.0740741
PDK1	NM_002610	0.135774	0.161709
SUN2	NM_001199579	0.170501	0.147046
PDK3	NM_001142386	0.841346	0.988782
PDK2	NM_002611	0.707516	0.411765
EBP	NM_006579	1.79221	1.48629
LNPEP	NM_005575	0.0890188	0.0701754
C9orf114	NM_016390	0.242263	0.198055
SEC61A1	NM_013336	1.56254	1.34172
SEC61A2	NM_018144	0.125786	0.0838574
PECR	NM_018441	0.155702	0.135965
SUN1	NM_001130965	0.431722	0.296862
CKAP2	NM_001098525	1.22417	0.773879
SNAPC4	NM_003086	0.144671	0.0471655
OGFRL1	NM_024576	0.0973451	0.0766962
PUF60	NM_078480	1.52024	0.907143
ZFAND3	NM_021943	0.593567	0.327485
ZFAND1	NM_024699	0.346964	0.210657
SLC39A10	NM_001127257	0.262821	0.133814
SLC39A14	NM_001135153	0.705882	0.409736
CEP120	NM_153223	0.112124	0.0526849
RSBN1	NM_018364	0.0846824	0.11291
EIF1AD	NM_001242481	0.337349	0.216867
ARHGAP21	NM_020824	0.0711247	0.0207589
EVI5	NM_005665	0.0879573	0.0649404
NARFL	NM_022493	0.240391	0.142558
ARHGAP29	NM_004815	0.0264131	0.044374
DDIT4	NM_019058	1.03004	0.712446
NFKBIL1	NM_005007	0.21815	0.0924956
FAM76B	NM_144664	0.237255	0.162745
FAM76A	NM_001143912	0.128655	0.181287
NKRF	NM_001173487	0.255902	0.195467
SMAD2	NM_001003652	0.24359	0.213675
MYSM1	NM_001085487	0.0627262	0.0426216
PPIB	NM_000942	3.62519	4.22734
ATG2A	NM_015104	0.0649819	0.0264741
ATG2B	NM_018036	0.025974	0.0304634
DR1	NM_001938	0.516008	0.222222
FEM1B	NM_015322	0.0658174	0.248408
C1orf35	NM_024319	0.39899	0.356061
TERF2	NM_005652	0.239411	0.267649
TERF1	NM_017489	0.0833333	0.134848
MRPL45	NM_032351	0.314875	0.564604
ASF1B	NM_018154	1.95402	1.93103
NDUFAF1	NM_016013	0.199187	0.134146
RASSF8	NM_001164746	0.28254	0.260317
PTOV1	NM_017432	0.7498	1.506
MFAP1	NM_005926	0.268182	0.295455
NHP2	NM_017838	3.5671	2.42857
DNAJC5	NM_025219	1.30988	0.743719
RSAD1	NM_018346	0.153499	0.096313
CHD1	NM_001270	0.11728	0.123125
NFS1	NM_021100	0.243086	0.174672
N4BP1	NM_153029	0.0780379	0.0542549
CHD2	NM_001271	0.0357208	0.0306178
CHD4	NM_001273	0.298658	0.279143
CHD7	NM_017780	0.0244608	0.0191239
CHD9	NM_025134	0.0168864	0.01226
CHD8	NM_001170629	0.0627421	0.048283
GID4	NM_024052	0.126246	0.239203
CAP1	NM_006367	1.87675	1.0112
CAP2	NM_006366	0.135286	0.0962343
NPC2	NM_006432	1.08772	0.780702
NPC1	NM_000271	0.0703675	0.0323169
SKIV2L	NM_006929	0.108527	0.0785886
DDX5	NM_004396	3.37127	2.29377
TTC5	NM_138376	0.219199	0.0937264
TTC4	NM_004623	0.189003	0.213058
RAB3GAP2	NM_012414	0.121473	0.0511717
RAB3GAP1	NM_001172435	0.266936	0.144253
TTC8	NM_144596	0.153747	0.144703
DAG1	NM_001165928	0.180804	0.225446
DYNC1LI2	NM_006141	0.269101	0.209601
EFHC1	NM_018100	0.0582423	0.0551222
TPRKB	NM_016058	1.46591	0.810606
ELP5	NM_203414	1.35647	0.189274
CSNK2A2	NM_001896	0.425451	0.697056
PLSCR1	NM_021105	0.384535	0.271682
MPI	NM_002435	0.630503	0.378931
SOX9	NM_000346	0.164706	0.173856
CPT1A	NM_001876	0.209302	0.0740741
PXDN	NM_012293	0.0576577	0.0234234
SPC24	NM_182513	0.542088	0.821549
MCPH1	NM_024596	0.102073	0.0422648
KDM1A	NM_001009999	0.691752	0.600532
GRPEL2	NM_152407	0.353982	0.386431
SLC36A4	NM_152313	0.110891	0.138614
KRIT1	NM_194455	0.0452284	0.0723654
QRSL1	NM_018292	0.182735	0.10586
BTG2	NM_006763	0.566038	0.48218
FAHD1	NM_001018104	0.457831	0.522088
ZNF227	NM_182490	0.100833	0.0541667
SRD5A3	NM_024592	0.319749	0.378265
HELLS	NM_018063	0.501391	0.636472
FAM49B	NM_001256763	0.787692	0.535385
ZFP36L1	NM_001244701	0.202614	0.228758
ZFP36L2	NM_006887	0.475421	0.188552
GGA1	NM_013365	0.169792	0.11875
GGA3	NM_138619	0.220074	0.0736648
GGA2	NM_015044	0.284473	0.319218
ADH5	NM_000671	0.949333	0.554667
GJC1	NM_005497	0.11251	0.0873216
DEK	NM_003472	1.64184	0.588652
PRKACA	NM_002730	1.59659	1.17045
PSMB7	NM_002799	5.53237	3.53237
ZNF131	NM_003432	0.169492	0.0915254
PSMB5	NM_002797	2.64899	1.97222
PSMB4	NM_002796	6.63648	6.28679
PSMB3	NM_002795	6.28479	5.59547
PSMB2	NM_002794	6.42904	5.9505
PSMB1	NM_002793	6.87052	7.33884
FAM195A	NM_138418	0.376812	0.360248
HDHD1	NM_001135565	0.201058	0.174603
R3HDM4	NM_138774	0.399009	0.322181
RMI1	NM_024945	0.0649627	0.0681576
CSDA	NM_003651	1.27793	1.67828
KCNK1	NM_002245	0.253215	0.288823
MLH1	NM_000249	0.257155	0.174373
C9orf142	NM_183241	0.813008	0.611382
VPS13D	NM_015378	0.0194425	0.00865801
VPS13A	NM_033305	0.0260367	0.0119685
SH3KBP1	NM_031892	0.0520521	0.173173
CRYZ	NM_001130042	0.375758	0.274747
UBAP2	NM_018449	0.167857	0.0660714
NUP160	NM_015231	0.274646	0.203201
TMEM165	NM_018475	0.533333	0.627692
TMEM164	NM_032227	0.1566	0.223714
EIF3K	NM_013234	6.05479	3.09285
PMVK	NM_006556	0.753022	0.594128
PLBD2	NM_173542	0.187571	0.159322
GNA12	NM_007353	0.246073	0.34555
TAP1	NM_000593	0.0906469	0.0510919
CHTF18	NM_022092	0.105191	0.0635246
MFGE8	NM_005928	0.565292	0.621993
IL6ST	NM_002184	0.150889	0.131302
SBF2	NM_030962	0.0241441	0.0237838
PCNT	NM_006031	0.0391569	0.0225752
NOL7	NM_016167	0.899225	1.6124
ACTG1	NM_001199954	13.961	12.1472
OGDH	NM_002541	0.23112	0.113281
ADD1	NM_014189	0.501951	0.347638
CDC73	NM_024529	0.609023	0.402256
C11orf30	NM_020193	0.0720585	0.0513983
LMBRD2	NM_001007527	0.14272	0.14751
LMBRD1	NM_018368	0.240296	0.23167
C19orf10	NM_019107	1.21839	1.61303
SRFBP1	NM_152546	0.36124	0.229457
R3HDM2	NM_014925	0.153531	0.058683
BCAT2	NM_001190	0.46989	0.369805
BCAT1	NM_001178093	0.414369	0.360902
AAED1	NM_153698	0.237885	0.323054
MACROD1	NM_014067	0.304703	0.331288
DBNL	NM_001122956	1.06515	1.18182
AKAP1	NM_001242903	0.14233	0.0752212
AKAP2	NM_001198656	0.116424	0.0935551
2015-09-15	NM_004261	2.94378	1.1245
NPEPPS	NM_006310	0.108696	0.460145
EIF2D	NM_006893	0.166382	0.152707
AKAP8	NM_005858	0.220298	0.107744
AKAP9	NM_005751	0.0151825	0.0136472
EIF2A	NM_032025	0.480091	0.336746
ABI1	NM_005470	0.533071	0.3759
CCDC117	NM_173510	0.52381	0.785714
INTS2	NM_020748	0.0868603	0.0852006
NFU1	NM_001002755	1.22614	0.721569
ODF2	NM_153435	0.224459	0.192394
RRP1B	NM_015056	0.40931	0.316206
HSP90B1	NM_003299	1.38308	1.19237
KRR1	NM_007043	0.680628	0.438045
CWC25	NM_017748	0.14867	0.115806
LEO1	NM_138792	0.131934	0.109945
CETN3	NM_004365	0.678571	0.65873
CETN2	NM_004344	1.95376	1.27553
UCK2	NM_012474	1.17812	1
PHRF1	NM_020901	0.109561	0.0857085
DERL3	NM_001135751	0.261111	0.188889
INTS4	NM_033547	0.139696	0.082296
BRF2	NM_018310	0.314286	0.146032
BRF1	NM_001519	0.122911	0.0570305
DNAJC8	NM_014280	1.66142	1.24147
CSNK1A1	NM_001025105	1.47723	1.03825
CAMSAP2	NM_203459	0.0283976	0.0486815
DNAJC6	NM_001256864	0.0707175	0.0425678
CAMSAP1	NM_015447	0.113537	0.0781867
DNAJC2	NM_014377	0.279743	0.170418
DNAJC3	NM_006260	0.212541	0.121452
SORT1	NM_002959	0.262019	0.133013
GOSR1	NM_004871	0.693227	0.393094
PRPF31	NM_015629	0.748	0.36
RRP15	NM_016052	0.518257	0.343934
RALBP1	NM_006788	0.104675	0.134146
DEAF1	NM_021008	0.161366	0.126031
LSR	NM_205834	0.0882051	0.0564103
RAP1B	NM_015646	1.18919	0.356757
RAP1A	NM_001010935	0.663063	0.392793
MAP3K7	NM_145331	0.151565	0.272378
LRIF1	NM_018372	0.0805195	0.0597403
ZNF410	NM_001242924	0.250161	0.148291
PHAX	NM_032177	0.459072	0.298734
ACAT1	NM_000019	0.856698	0.535826
ACAT2	NM_005891	1.1474	1.13903
LIMD1	NM_014240	0.0512063	0.09355
IVD	NM_002225	0.34192	0.262295
MECP2	NM_001110792	0.0828323	0.0855043
LDLR	NM_000527	0.119241	0.0464576
TPCN2	NM_139075	0.0504648	0.0513502
SLC17A5	NM_012434	0.142473	0.130376
C16orf58	NM_022744	0.372424	0.24307
CDK5RAP2	NM_018249	0.0763816	0.0594861
CDK5RAP3	NM_176096	0.357659	0.182774
NUDT16L1	NM_032349	0.578616	0.311321
AP5B1	NM_138368	0.0887372	0.09708
ZNF207	NM_001098507	1.60135	1.32121
ERC1	NM_178040	0.14145	0.113399
CHMP4C	NM_152284	0.173789	0.168091
BAX	NM_004324	1.33333	0.764079
BAD	NM_004322	0.804734	0.414201
IARS	NM_013417	0.814991	0.652943
ASXL1	NM_015338	0.131431	0.076524
SLC37A3	NM_207113	0.142761	0.0673401
CDK19	NM_015076	0.0941021	0.0702452
PMPCB	NM_004279	0.929252	0.684354
PMPCA	NM_015160	1.68314	0.856781
CDK12	NM_016507	0.180192	0.189135
CDK13	NM_003718	0.0819564	0.115444
CDK16	NM_001170460	0.49387	0.42732
CDK17	NM_001170464	0.128499	0.129771
GPR125	NM_145290	0.02824	0.0368129
RBL2	NM_005611	0.0602339	0.0631579
ATP6V1B2	NM_001693	1.04297	0.970052
CTSD	NM_001909	1.28652	1.18967
FAM216A	NM_013300	0.469586	0.462287
MTERFD2	NM_182501	0.237347	0.197208
MTERFD1	NM_015942	0.397129	0.197767
SETD8	NM_020382	0.234183	0.2644
TFG	NM_006070	0.992519	1.28013
FBXO17	NM_148169	0.19213	0.1875
CTSZ	NM_001336	1.08333	1.29167
PIH1D1	NM_017916	0.332188	0.302405
RND3	NM_001254738	0.378231	0.247619
NCL	NM_005381	3.43179	3.6962
PPP3CA	NM_000944	0.233716	0.286079
PPP3CB	NM_001142353	0.173638	0.254753
DCAF10	NM_024345	0.0666667	0.120238
SESTD1	NM_178123	0.146341	0.047824
RPL13	NM_033251	3.90881	5.8805
LRRC41	NM_006369	0.566626	0.634686
LRRC40	NM_017768	0.371476	0.226645
LRRC42	NM_001256409	0.578089	0.393162
LRRC47	NM_020710	0.341324	0.369863
GPATCH3	NM_022078	0.155894	0.0823828
GINM1	NM_138785	0.364552	0.36858
PCYT1A	NM_005017	0.349638	0.233696
DAAM1	NM_014992	0.064257	0.0395428
PWP2	NM_005049	0.308696	0.157971
PCYT1B	NM_004845	0.228829	0.163964
GUK1	NM_001242840	1.50413	0.887052
YIF1A	NM_020470	0.854875	0.634921
WRAP73	NM_017818	0.552422	0.254519
TUFT1	NM_020127	0.158568	0.165388
MTCH2	NM_014342	2.34211	2.02412
FN1	NM_212482	0.0287867	0.0142588
PPP2R3B	NM_013239	0.0717593	0.0752315
RFNG	NM_002917	0.417671	0.218876
SYK	NM_003177	0.120545	0.114256
ATP5O	NM_001697	5.15265	4.84112
FUBP3	NM_003934	1.02734	0.484002
FUBP1	NM_003902	0.890956	0.743152
NCSTN	NM_015331	0.300469	0.253521
SLC9A3R2	NM_001130012	0.155819	0.349112
SCHIP1	NM_014575	0.278689	0.184426
CEP104	NM_014704	0.0489561	0.0532757
SAP30	NM_003864	0.180995	0.425339
NBL1	NM_182744	0.344086	0.193548
TCP11L2	NM_152772	0.0897436	0.108974
ZFYVE21	NM_001198953	0.231884	0.181818
C1orf52	NM_198077	0.56102	0.236794
2015-03-01	NM_022746	0.142012	0.270217
ICMT	NM_012405	1.23977	0.907602
CABIN1	NM_001199281	0.039922	0.038121
EME1	NM_001166131	0.131279	0.113014
FCF1	NM_015962	0.448911	0.519263
ATP6V0A1	NM_001130020	0.247914	0.150179
ATP6V0A2	NM_012463	0.234928	0.185142
GPR98	NM_032119	0.00560224	0.00539084
MRPS31	NM_005830	0.456229	0.279461
MRPS30	NM_016640	0.775758	0.674242
SMPD4	NM_017951	0.183775	0.167628
ATR	NM_001184	0.0408318	0.0194077
BRIP1	NM_032043	0.1872	0.0586667
RPL36A-HNRNPH2	NM_001199973	15.2086	5.27742
ATP5A1	NM_001001937	2.39591	1.18532
TTC28	NM_001145418	0.0419017	0.0435133
TTC26	NM_024926	0.0840841	0.0960961
TTC27	NM_017735	0.127962	0.115324
PATL1	NM_152716	0.198011	0.108949
ETFA	NM_000126	2.39122	1.81437
UBE3C	NM_014671	0.143911	0.175277
PODXL2	NM_015720	0.229923	0.145215
U2SURP	NM_001080415	0.50356	0.391586
ENO1	NM_001428	20.9011	22.3034
NPAT	NM_002519	0.0410831	0.0396825
TAOK2	NM_016151	0.03452	0.0269687
LLGL1	NM_004140	0.29108	0.127074
NSMCE2	NM_173685	0.583333	0.354839
PTK2	NM_005607	0.186667	0.135814
PTK7	NM_001270398	0.116157	0.077232
RABGAP1	NM_012197	0.121495	0.0903427
SRRD	NM_001013694	0.22549	0.239216
PRKAA2	NM_006252	0.150693	0.11091
PRKAA1	NM_206907	0.490435	0.452174
ITGB3BP	NM_001206739	0.918587	0.728111
DAGLB	NM_139179	0.219911	0.0505201
MCL1	NM_021960	0.567901	1.04653
SORBS3	NM_005775	0.0674603	0.293651
ODC1	NM_002539	2.34632	2.12554
ATG16L1	NM_030803	0.0778509	0.0679825
C3orf37	NM_001006109	0.858216	0.523944
MTHFS	NM_006441	0.575163	0.506536
NANS	NM_018946	0.688889	0.688889
C3orf38	NM_173824	0.329293	0.236364
TANC1	NM_033394	0.0300752	0.0300752
TANC2	NM_025185	0.0298008	0.0204252
C15orf61	NM_001143936	0.316456	0.654008
LMNA	NM_170707	0.515288	0.736842
BDH2	NM_020139	0.298103	0.230352
DDX23	NM_004818	0.423061	0.384896
DDX21	NM_004728	1.3801	1.14371
DDX20	NM_007204	0.228687	0.173737
DDX27	NM_017895	0.537014	0.36972
DDX24	NM_020414	0.443411	0.408527
DDX28	NM_018380	0.0887246	0.152803
ELP2	NM_001242875	0.233184	0.174141
ZNF92	NM_152626	0.194208	0.0817717
FLVCR1	NM_014053	0.0647482	0.106715
AFF4	NM_014423	0.182131	0.254296
UBE2J1	NM_016021	0.555904	0.535005
UBE2J2	NM_194315	0.913043	0.458937
FBXO11	NM_001190274	0.170259	0.0948276
AFF1	NM_001166693	0.124145	0.084222
GGPS1	NM_001037277	0.236988	0.130676
EPS15L1	NM_001258374	0.641054	0.240029
SKA1	NM_001039535	0.161458	0.169271
RNPEPL1	NM_018226	0.0679522	0.0459137
CCDC77	NM_032358	0.317655	0.239945
ATPAF1	NM_022745	0.609848	1.22159
SHC1	NM_001130040	0.196011	0.208547
TMEM109	NM_024092	2.06011	0.713115
TMEM101	NM_032376	0.490956	0.483204
TMEM104	NM_017728	0.142186	0.0670691
VIMP	NM_203472	0.585965	0.42807
GHITM	NM_014394	5.70328	4.09056
SPEN	NM_015001	0.100409	0.0414734
MANEAL	NM_001113482	0.125182	0.0902475
STOML2	NM_013442	3.09804	2.28198
DAXX	NM_001141970	0.162019	0.156707
CDC16	NM_001078645	0.393988	0.240472
MET	NM_001127500	0.0421102	0.0378519
AHNAK	NM_001620	0.0345159	0.0305551
UNC50	NM_014044	0.8	0.630769
MAP1B	NM_005909	0.0645335	0.0828946
PDCL3	NM_024065	0.441667	0.288889
CCM2	NM_001029835	0.360515	0.248927
GSS	NM_000178	0.659649	0.446316
MAP1S	NM_018174	0.143396	0.0968553
CCP110	NM_001199022	0.0598881	0.0691017
IMMP1L	NM_144981	0.255489	0.379242
SPICE1	NM_144718	0.0584112	0.0537383
FRMD6	NM_001267046	0.151953	0.169074
PDP1	NM_001161779	0.182356	0.142096
MED13L	NM_015335	0.053068	0.0385949
PTCD2	NM_024754	0.123393	0.0891174
PTCD3	NM_017952	0.384541	0.170048
DSCR3	NM_006052	0.357942	0.257271
HLTF	NM_003071	0.321452	0.181518
ZHX1-C8ORF76	NM_001204180	0.409556	0.318544
AGFG1	NM_001135187	0.203989	0.352137
DPF2	NM_006268	0.688776	0.778912
DPF1	NM_001135155	0.0931727	0.0819277
CLPX	NM_006660	0.182965	0.119874
RPL18A	NM_000980	7.70998	6.30885
SIX1	NM_005982	0.226901	0.196491
VPS45	NM_007259	0.248687	0.124927
VPS41	NM_014396	0.295517	0.168421
MOCS3	NM_014484	0.227043	0.248735
BCAP29	NM_001008405	0.664756	0.131805
EPB41L3	NM_012307	0.30576	0.165441
EPB41L2	NM_001431	0.369119	0.242545
EPB41L5	NM_020909	0.128065	0.0672116
CCDC25	NM_018246	0.634769	0.30941
PLEKHM2	NM_015164	0.148366	0.069281
VPS4A	NM_013245	1.09741	0.642314
VPS4B	NM_004869	0.462921	0.449438
GMEB2	NM_012384	0.194601	0.104206
DFNA5	NM_004403	0.0992622	0.0697518
RRP36	NM_033112	1.16154	1.17179
DCAF12	NM_015397	0.116006	0.0983847
SZRD1	NM_001114600	1.77342	0.779956
PPP1R15B	NM_032833	0.0560224	0.0989729
GPAA1	NM_003801	0.464094	0.315113
KIF23	NM_138555	0.400971	0.202567
INSR	NM_000208	0.0294047	0.0525428
LTN1	NM_015565	0.0853098	0.0382423
SPTBN1	NM_003128	0.0538407	0.0287526
KLF11	NM_003597	0.20013	0.124756
KLF10	NM_005655	0.663895	0.474012
TFAP2C	NM_003222	0.153732	0.203991
GBE1	NM_000158	0.193457	0.204836
PCNA	NM_002592	5.62595	4.98728
SLC44A1	NM_080546	0.279635	0.216819
C15orf41	NM_001130010	0.205674	0.179669
MSI2	NM_138962	0.593718	0.372847
MSI1	NM_002442	0.167126	0.115702
SYNGR1	NM_004711	0.538462	0.165242
PCNP	NM_020357	1.50466	0.476723
MRPL38	NM_032478	0.829396	0.985127
MIDN	NM_177401	0.302772	0.261549
ZMYND8	NM_183047	0.123353	0.0678441
DNPH1	NM_006443	0.655238	0.590476
ADNP2	NM_014913	0.224971	0.0747939
RPA2	NM_002946	1.13161	1.08487
NDUFS1	NM_001199984	0.647799	0.4708
NDUFS2	NM_004550	1.08764	0.656609
NDUFS3	NM_004551	2.03774	2.48302
NDUFS4	NM_002495	1.45833	1.17803
ISY1-RAB43	NM_001204890	0.614458	0.317269
NDUFS8	NM_002496	3.03318	2.84676
COQ4	NM_016035	0.398496	0.258145
COQ7	NM_016138	0.529052	0.584098
COQ6	NM_182476	0.160625	0.115139
SLC9A3R1	NM_004252	0.194986	0.308264
COQ3	NM_017421	0.331532	0.196396
ILF2	NM_004515	5.15772	3.49872
ZRANB1	NM_017580	0.223789	0.138223
ZRANB2	NM_203350	1.00504	1.09164
TTC7B	NM_001010854	0.153239	0.0402844
CHMP2B	NM_014043	1.02492	0.579439
TPX2	NM_012112	0.710339	0.897504
WWC2	NM_024949	0.0391171	0.0519698
PHC3	NM_024947	0.0957162	0.0522088
GPR108	NM_001080452	0.192402	0.110294
LMAN1	NM_005570	1.20548	1.01109
UBE2G2	NM_003343	2.08032	1.53012
TAOK1	NM_020791	0.126414	0.113772
MGMT	NM_002412	0.764296	0.423989
ZNF335	NM_022095	0.0362373	0.0387193
H2AFY	NM_138610	2.00894	2.72922
TMEM189-UBE2V1	NM_199203	0.621743	1.08895
RNF8	NM_003958	0.104252	0.155007
RNF6	NM_005977	0.0563654	0.196307
RNF4	NM_001185009	0.394415	0.324607
RNF5	NM_006913	0.327808	0.445672
RNF2	NM_007212	0.34817	0.261128
NCAPG2	NM_017760	0.339744	0.311189
C20orf27	NM_001039140	1.32667	0.933333
RFX1	NM_002918	0.0489796	0.044898
CLTA	NM_007096	1.62517	0.953146
PPP1R21	NM_001135629	0.0870679	0.0512164
CLTC	NM_004859	0.832936	0.72315
CLTB	NM_007097	0.66087	0.669565
NGLY1	NM_018297	0.21883	0.0681934
NMD3	NM_015938	0.445767	0.242063
ISCA2	NM_194279	0.301075	0.554839
FAM118A	NM_001104595	0.104283	0.132216
FAM118B	NM_024556	0.157197	0.159091
ZCCHC24	NM_153367	0.187328	0.181818
RECQL	NM_002907	0.490256	0.530256
MAP7D3	NM_024597	0.193843	0.120106
ABCE1	NM_002940	0.456667	0.386667
SIK3	NM_025164	0.0970464	0.039557
KIAA1432	NM_020829	0.0842697	0.0566479
ACTR8	NM_022899	0.298667	0.2176
ACTR6	NM_022496	0.574307	0.230059
ACTR5	NM_024855	0.0921053	0.0614035
XPNPEP3	NM_022098	0.374016	0.199475
ACTR3	NM_005721	0.59825	0.911695
ACTR2	NM_001005386	1.27167	1.91667
NAP1L1	NM_004537	1.46429	1.16667
WBSCR22	NM_001202560	1.59197	0.880713
POLDIP3	NM_032311	0.935229	0.737757
POLDIP2	NM_015584	1.61483	1.42857
HM13	NM_178581	1.09914	1.23653
COPS3	NM_003653	1.69654	1.23585
ALDH18A1	NM_002860	0.413735	0.252931
SLC25A10	NM_001270953	0.702703	0.17199
ACTN1	NM_001130004	0.156648	0.239709
TGS1	NM_024831	0.156909	0.0710383
GNA11	NM_002067	0.844444	0.701852
ANKS1A	NM_015245	0.086931	0.0546256
ZNF592	NM_014630	0.0462671	0.0594111
GLB1	NM_000404	0.157325	0.100295
PITPNM1	NM_004910	0.0267738	0.0273092
RPL12	NM_000976	7.78313	4.71486
ADAM10	NM_001110	0.0970182	0.126391
ADAM15	NM_207197	0.261574	0.0540123
ADAM17	NM_003183	0.123636	0.0646465
FAM199X	NM_207318	0.431877	0.332476
SNRPB2	NM_003092	1.39528	1.90855
CPNE3	NM_003909	1.11896	0.954151
CPNE2	NM_152727	0.128719	0.10929
CPNE1	NM_003915	1.34807	0.705955
DNMT3B	NM_006892	0.106167	0.0741608
DNMT3A	NM_175629	0.0569551	0.0518437
ZNF121	NM_001008727	0.26428	0.204604
ATAD5	NM_024857	0.0469738	0.0520325
XRN2	NM_012255	0.486505	0.319664
AAK1	NM_014911	0.0900901	0.042966
NFRKB	NM_006165	0.0920755	0.0774843
SNRPC	NM_003093	7.58333	3.12917
SNRPA	NM_004596	1.85395	1.41578
AFMID	NM_001145526	0.731392	0.144552
PTPRK	NM_001135648	0.0589726	0.0410044
PARPBP	NM_017915	0.314943	0.108046
ACSS2	NM_001076552	0.119347	0.0848485
ZDHHC17	NM_015336	0.126382	0.0558189
ZDHHC13	NM_019028	0.185126	0.192616
ZDHHC12	NM_032799	0.524876	0.440299
PRKAG1	NM_001206709	0.969697	0.576735
ZDHHC18	NM_032283	0.191945	0.332476
HIPK2	NM_022740	0.028913	0.0378093
HIPK1	NM_198268	0.0836774	0.125516
IFT27	NM_001177701	0.338681	0.178253
RPS3	NM_001260506	23.3282	17.3256
LEMD3	NM_014319	0.227339	0.241228
LEMD2	NM_181336	0.104497	0.246032
QARS	NM_005051	0.42354	0.243986
BLMH	NM_000386	0.820175	0.754386
NAPG	NM_003826	0.306709	0.217252
ESPL1	NM_012291	0.159359	0.0876945
NAPA	NM_003827	1.29279	0.988739
C3orf17	NM_015412	0.127934	0.123239
YAF2	NM_001190979	0.36748	0.188618
VEZF1	NM_007146	0.329502	0.256705
LARP1	NM_015315	0.464706	0.303922
LARP4	NM_052879	0.411034	0.368736
LARP6	NM_018357	0.0948509	0.0880759
LARP7	NM_001267039	0.250847	0.233898
SPECC1	NM_001243439	0.153414	0.180854
RPL19	NM_000981	15.313	9.51269
DYM	NM_017653	0.081592	0.158209
DDX49	NM_019070	0.754821	0.614325
DDX41	NM_016222	0.171215	0.125201
FDFT1	NM_004462	1.05582	0.827751
DDX42	NM_007372	0.445864	0.29038
PTER	NM_001001484	0.144762	0.102857
DDX47	NM_016355	1.02778	0.789474
PLTP	NM_006227	0.195682	0.153846
LGR4	NM_018490	0.0427171	0.118347
NARS	NM_004539	1.60777	1.53855
CDKN1B	NM_004064	0.375209	0.489112
CDKN1A	NM_001220778	1.54747	1.26061
UBE2D3	NM_181893	1.56444	1.32
MLL3	NM_170606	0.00827904	0.00841477
MLL2	NM_003482	0.0402071	0.0370772
ECSIT	NM_016581	0.0941358	0.103395
DPYSL5	NM_020134	0.489676	0.290265
MLL5	NM_182931	0.0276134	0.0286893
MLL4	NM_014727	0.0243004	0.0130093
CBR1	NM_001757	1.48201	1.1271
SAP130	NM_001145928	0.242312	0.143296
STX10	NM_003765	0.68	0.176
APOO	NM_024122	1.84255	1.01173
NDUFV2	NM_021074	1.056	1.616
FAM104A	NM_001098832	0.378205	0.288462
NFIL3	NM_005384	0.118071	0.113751
CCDC51	NM_001256964	0.156958	0.147249
FOXJ3	NM_001198851	0.201177	0.284644
TMEM123	NM_052932	2.08293	1.72249
CCDC59	NM_014167	0.487603	0.267218
STX16	NM_001001433	0.523517	0.263804
TMEM129	NM_001127266	0.200184	0.132231
PAXIP1	NM_007349	0.0728972	0.0479751
DGCR6L	NM_033257	0.600302	0.277526
ZMIZ2	NM_031449	0.118712	0.117264
NUFIP2	NM_020772	0.52682	0.505747
VPRBP	NM_014703	0.0710195	0.0522337
PREPL	NM_006036	0.188645	0.253663
AKT1S1	NM_032375	0.22864	0.459687
DNAJB12	NM_001002762	0.486179	0.401626
SLC35B2	NM_178148	0.494226	0.472671
FBXO30	NM_032145	0.100089	0.0732797
SLC35B4	NM_032826	0.206827	0.156627
FBXO33	NM_203301	0.059952	0.0827338
ZC3H7B	NM_017590	0.0947512	0.136333
FBXO38	NM_030793	0.0855775	0.0424895
MPG	NM_002434	0.778149	0.58194
GNS	NM_002076	0.511151	0.335142
APBB1	NM_001164	0.165963	0.227848
MBOAT2	NM_138799	0.318618	0.127959
MBOAT7	NM_024298	0.231149	0.171952
SPSB3	NM_080861	0.325843	0.256554
PHLDB2	NM_001134438	0.0903775	0.0451887
HINT2	NM_032593	0.646341	0.99187
CDC34	NM_004359	0.939522	0.64135
CDC37	NM_007065	2.61566	2.21812
ALAS1	NM_000688	0.179927	0.144566
LONRF2	NM_198461	0.0512141	0.138631
AIP	NM_003977	0.759315	0.853978
KIAA1609	NM_020947	0.0919037	0.0773158
CDCA7L	NM_018719	0.495238	0.569963
PGLS	NM_012088	0.566281	0.942085
WDR7	NM_015285	0.0447127	0.0268276
MORC4	NM_024657	0.282871	0.175551
GPATCH2L	NM_017926	0.128364	0.15597
WRB	NM_004627	0.605714	0.537143
ZNF367	NM_153695	0.132953	0.307692
CCNA2	NM_001237	0.474211	0.866821
ATP13A3	NM_024524	0.196142	0.135833
DYNC1I2	NM_001378	0.214919	0.245175
RAI1	NM_030665	0.0335606	0.0318126
PRKRA	NM_003690	0.380042	0.246285
C1orf112	NM_018186	0.125683	0.150664
RSL24D1	NM_016304	1.12195	0.906504
LGALS3BP	NM_005567	0.564278	0.844141
E2F7	NM_203394	0.138889	0.119152
E2F4	NM_001950	0.276973	0.394525
E2F3	NM_001949	0.191702	0.283262
E2F2	NM_004091	0.106545	0.138508
SCAF1	NM_021228	0.189388	0.117289
C6orf89	NM_152734	0.516432	0.446948
ACBD3	NM_022735	0.410838	0.465028
ACBD6	NM_032360	0.235571	0.14841
ACBD5	NM_145698	0.148289	0.159696
MON2	NM_015026	0.0752813	0.0752813
AMZ2	NM_016627	0.315789	0.21422
EEF2	NM_001961	13.4529	5.88359
ZDBF2	NM_020923	0.0319887	0.0209483
BRI3BP	NM_080626	0.497354	0.669312
TUSC3	NM_006765	0.370583	0.383954
OSTF1	NM_012383	0.313178	0.179845
PYCR2	NM_013328	0.926272	0.932503
PYCR1	NM_006907	0.633333	0.510417
DPP8	NM_197960	0.0689655	0.0808306
DPP9	NM_139159	0.12766	0.214259
URB2	NM_014777	0.138142	0.0743169
URB1	NM_014825	0.040493	0.0164319
DNAJC14	NM_032364	0.207681	0.161214
LIPA	NM_001127605	0.43	0.32
DFFA	NM_004401	1.3012	0.710843
SEC24A	NM_021982	0.143815	0.118221
SEC24C	NM_004922	0.297108	0.242922
SEC24B	NM_006323	0.183346	0.112424
RNF19B	NM_153341	0.099136	0.0754889
RNF19A	NM_183419	0.0595948	0.0595948
MRPL43	NM_176794	1.82486	0.661017
IPP	NM_005897	0.0717949	0.0740741
MRPL47	NM_020409	1.47145	1.27756
MRPL46	NM_022163	0.485714	0.533333
MRPL44	NM_022915	0.49049	0.442442
MRPL49	NM_004927	1.70858	1.48503
CCND2	NM_001759	0.703448	0.827586
ARFGAP2	NM_032389	0.430396	0.463602
ATP7A	NM_000052	0.0368643	0.027093
NEK6	NM_001145001	0.249042	0.224138
NEK7	NM_133494	0.338834	0.253025
NEK4	NM_003157	0.050673	0.0847189
RUVBL1	NM_003707	1.07805	1.11306
NEK3	NM_152720	0.189349	0.0933596
U2AF1	NM_006758	5.39972	2.67497
U2AF2	NM_007279	2.03221	2.09244
MCOLN1	NM_020533	0.119334	0.0917958
TGFB1	NM_000660	0.543905	0.475703
DHPS	NM_001930	0.378378	0.38018
ZZZ3	NM_015534	0.0368732	0.0730088
IFT140	NM_014714	0.0701754	0.0309866
MLF2	NM_005439	1.68139	0.808568
CCDC6	NM_005436	0.369123	0.367719
DYNC2H1	NM_001080463	0.026574	0.0112785
LASP1	NM_006148	1.40712	0.669211
MGA	NM_001164273	0.0204392	0.0117417
MTHFD2	NM_006636	1.21937	0.826211
MTHFD1	NM_005956	0.805556	0.581909
TBP	NM_003194	0.258824	0.176471
NSD1	NM_022455	0.0603139	0.0620442
NUDCD2	NM_145266	0.734177	0.898734
NUDCD3	NM_015332	0.609576	0.593002
NUDCD1	NM_032869	0.280822	0.211187
GPT2	NM_133443	0.138677	0.128499
ADSS	NM_001126	0.428884	0.55434
PRPF8	NM_006445	0.505993	0.361872
GMNN	NM_015895	1.78095	1.12698
SESN3	NM_144665	0.200135	0.178499
ADSL	NM_000026	1.38557	0.99244
WDHD1	NM_007086	0.110324	0.0672566
MPLKIP	NM_138701	0.72963	0.748148
TIMMDC1	NM_016589	0.221445	0.170163
GAS2L3	NM_174942	0.0527578	0.0556355
FAM53C	NM_001135647	0.140797	0.134012
ZNF436	NM_001077195	0.0948337	0.101911
ZNF346	NM_012279	0.221469	0.230508
RALGDS	NM_006266	0.17122	0.0648452
NUDT12	NM_031438	0.308135	0.187185
NUDT15	NM_018283	0.711111	0.610101
NUDT19	NM_001105570	0.258865	0.473404
RTCA	NM_001130841	0.359649	0.364912
RSRC2	NM_023012	0.528736	0.331034
STX5	NM_003164	0.410112	0.348315
STX7	NM_003569	0.351145	0.274809
RPS3A	NM_001006	7.63019	2.56855
KIAA0232	NM_014743	0.0401146	0.0324737
IMPACT	NM_018439	0.176532	0.186916
DRG1	NM_004147	2.05797	1.30978
ZNF205	NM_003456	0.138138	0.0804805
SNW1	NM_012245	0.716325	0.450652
AURKA	NM_198433	0.973597	0.415842
AURKB	NM_004217	2.28406	1.24251
AP1B1	NM_001127	0.637193	0.707368
AACS	NM_023928	0.126795	0.0921248
TXLNA	NM_175852	0.553321	0.524071
CDC42EP4	NM_012121	0.246499	0.117647
RAB36	NM_004914	0.161677	0.177645
AHCY	NM_000687	3.83372	3.03464
ABI2	NM_005759	0.182073	0.103641
FEZ2	NM_001042548	0.328959	0.218723
TESC	NM_017899	0.328682	0.164341
RAB4A	NM_004578	0.861492	0.438356
C6orf70	NM_018341	0.140403	0.0490918
KIF2A	NM_001098511	0.594183	0.323043
KIF2C	NM_006845	0.682277	0.449954
CAV1	NM_001753	1.33333	0.871508
ARFRP1	NM_001267547	0.79868	0.346535
MVD	NM_002461	0.146301	0.111388
LDHA	NM_001165414	7.99263	6.96685
ATP6AP1	NM_001183	0.912951	1.01345
ATP6AP2	NM_005765	1.50237	1.30294
CLINT1	NM_001195555	0.566253	0.518634
BRCA1	NM_007300	0.0933687	0.086649
CXADR	NM_001338	0.189435	0.260474
LAMTOR1	NM_017907	2.16461	1.86831
ACOT8	NM_005469	0.275	0.19375
SNX30	NM_001012994	0.0898021	0.156773
ACOT7	NM_181864	0.514436	0.853893
ADCY3	NM_004036	0.0855895	0.055313
ADCY9	NM_001116	0.0388971	0.0438208
RBBP5	NM_005057	0.341373	0.131107
RBBP4	NM_005610	1.12363	1.17527
JKAMP	NM_016475	0.433761	0.273504
HMMR	NM_001142556	0.373737	0.254362
FAM208A	NM_001112736	0.170522	0.1692
DDI2	NM_032341	0.476667	0.43
FAM208B	NM_017782	0.0282463	0.0263266
SKAP2	NM_003930	0.537037	0.511111
RTKN2	NM_145307	0.153005	0.122404
PTPLAD1	NM_016395	2.79339	2.24977
C12orf4	NM_020374	0.270042	0.198915
C12orf5	NM_020375	0.747847	0.870849
XRCC1	NM_006297	0.339642	0.169295
XRCC5	NM_021141	2.61664	2.07731
XRCC4	NM_022406	0.373887	0.215628
DPCD	NM_015448	0.800654	0.794118
SMURF1	NM_020429	0.0809147	0.0659631
KXD1	NM_001171948	1.33333	0.519774
TCP1	NM_030752	2.50868	2.10293
NARR	NM_001256281	0.314908	0.41541
FTL	NM_000146	1.41667	0.583333
MPP2	NM_005374	0.130199	0.106088
NARF	NM_031968	0.561962	0.249172
SAMHD1	NM_015474	0.185008	0.290271
RALGPS2	NM_152663	0.0673516	0.0799087
MIER1	NM_001077700	0.276796	0.134276
MIER2	NM_017550	0.140415	0.0805861
MIER3	NM_152622	0.172121	0.100606
RSL1D1	NM_015659	3.32654	2.35709
PAPD7	NM_006999	0.106814	0.116636
PAPD4	NM_001114394	0.180069	0.141581
QSER1	NM_001076786	0.137097	0.10023
IL13RA1	NM_001560	0.272586	0.305296
LMNB1	NM_005573	0.919932	1.94094
MRPS28	NM_014018	1.02837	0.652482
MRPS26	NM_030811	1.16828	0.983819
MRPS27	NM_015084	0.703614	0.618474
MRPS24	NM_032014	3.35317	2.80159
MRPS25	NM_022497	1.42912	0.927203
MRPS22	NM_020191	0.602031	0.574331
ASPSCR1	NM_001251888	0.136831	0.095679
PDE3B	NM_000922	0.0377358	0.0473196
DTNA	NM_001390	0.139785	0.0698925
CTSL1	NM_001912	0.295409	0.273453
CTSL2	NM_001333	0.350249	0.288557
PPP2R5D	NM_006245	0.714207	0.423438
PPP2R5E	NM_006246	0.172365	0.0968661
PPP2R5C	NM_001161725	0.279376	0.292566
LCMT1	NM_016309	0.3801	0.292537
YY1	NM_003403	0.398394	0.816064
MED23	NM_004830	0.225956	0.112978
NAMPT	NM_005746	0.138211	0.108401
TRRAP	NM_001244580	0.0856649	0.0433506
UTP6	NM_018428	0.672241	0.365663
OPTN	NM_001008211	0.0599769	0.0657439
JMJD6	NM_001081461	0.353414	0.292369
JMJD4	NM_023007	0.485632	0.37069
JMJD8	NM_001005920	0.384615	0.505828
FTO	NM_001080432	0.355731	0.258235
ARL5B	NM_178815	0.4	0.344444
ACACA	NM_198834	0.105425	0.064038
SIN3B	NM_015260	0.286042	0.0309544
CCDC34	NM_030771	0.568627	0.0891266
APPL1	NM_012096	0.360563	0.187793
TFAP4	NM_003223	0.322517	0.175025
ZNF200	NM_003454	0.474747	0.254209
SLC35D2	NM_007001	0.187377	0.102564
HIBCH	NM_014362	0.284238	0.170543
SARS2	NM_001145901	0.185541	0.130518
NECAP2	NM_001145277	0.654501	0.301703
HYI	NM_001190880	0.18705	0.354916
THUMPD1	NM_017736	0.248588	0.235405
KRT17	NM_000422	0.103156	0.246343
THUMPD3	NM_015453	0.152231	0.209974
THUMPD2	NM_025264	0.109788	0.101852
CHORDC1	NM_012124	0.920921	0.492492
MLLT4	NM_001207008	0.140291	0.0775994
NUP188	NM_015354	0.308952	0.198476
SETMAR	NM_006515	0.0739659	0.0554745
COPG1	NM_016128	0.641524	0.395429
ZNHIT3	NM_004773	1.4359	1.23504
ZNHIT2	NM_014205	0.0924092	0.0924092
ZNHIT1	NM_006349	1.36774	1.09247
FAM221A	NM_199136	0.149387	0.115942
GTPBP5	NM_015666	0.168714	0.101556
GTPBP4	NM_012341	0.576378	0.224672
GTPBP1	NM_004286	0.210945	0.307463
GTPBP3	NM_133644	0.273016	0.132063
GTPBP2	NM_019096	0.215589	0.158098
ESYT1	NM_001184796	0.423916	0.417937
GTPBP8	NM_014170	0.327485	0.264327
BCL9	NM_004326	0.0359729	0.0411119
ESYT2	NM_020728	0.236391	0.129754
RNMT	NM_003799	0.169113	0.19427
POR	NM_000941	0.298581	0.144885
PLK2	NM_006622	0.132167	0.068999
PLK4	NM_014264	0.0432544	0.0590457
ZNF8	NM_021089	0.146991	0.101852
GPR75-ASB3	NM_001164165	0.120886	0.130461
KLHL23	NM_144711	0.225403	0.186047
TRIM21	NM_003141	0.0840336	0.0840336
BRAT1	NM_152743	0.179238	0.0965126
TLE3	NM_005078	0.282881	0.338939
OAS3	NM_006187	0.0710784	0.0484069
CWC15	NM_016403	1.70972	0.693759
TTYH3	NM_025250	0.255725	0.259542
YAP1	NM_001130145	0.172937	0.385479
MTM1	NM_000252	0.107064	0.0916115
ENDOG	NM_004435	0.114094	0.411633
CSNK1G3	NM_001044723	0.0760234	0.103801
SERPINB1	NM_030666	0.54386	0.380702
SERPINB6	NM_001271823	0.976431	0.644781
PCGF1	NM_032673	0.279487	0.151282
PMF1-BGLAP	NM_001199661	1.49321	0.259427
PCGF6	NM_001011663	0.17284	0.396961
MAGED1	NM_001005333	2.51497	2.18124
MAGED2	NM_201222	0.976387	0.90939
CLIC1	NM_001288	1.60331	1.2865
ELP6	NM_001031703	0.347066	0.214732
ELP4	NM_019040	0.359216	0.302745
ELP3	NM_018091	0.461071	0.296837
POLB	NM_002690	0.224206	0.184524
CYFIP2	NM_001037332	0.395534	0.241893
CCDC86	NM_024098	1.19852	0.799631
SPRYD4	NM_207344	0.176282	0.160256
MAX	NM_002382	1.26294	0.409938
PTGFRN	NM_020440	0.119697	0.186364
POLL	NM_001174084	0.0914352	0.0578704
P2RX4	NM_001256796	0.148148	0.0872428
ASXL2	NM_018263	0.051532	0.0436397
HDDC2	NM_016063	1.85041	1.33984
ZBTB39	NM_014830	0.115007	0.055166
C1orf131	NM_152379	0.37415	0.319728
ZBTB34	NM_001099270	0.133067	0.0705256
SMC1A	NM_006306	0.964344	0.557536
SGTB	NM_019072	0.476503	0.198907
TMEM97	NM_014573	1.95104	1.77401
KIAA0895	NM_001100425	0.152271	0.185541
BCL2L12	NM_138639	0.38408	0.762189
TRIM44	NM_017583	0.197101	0.258937
VCP	NM_007126	1.60677	1.69269
PEX3	NM_003630	0.393939	0.238859
PEX5	NM_001131023	0.22799	0.152672
PEX7	NM_000288	0.162551	0.135802
NRD1	NM_002525	0.384699	0.520219
CRYZL1	NM_145858	0.428571	0.255238
PPP2R1A	NM_014225	2.28023	2.61921
GALNT1	NM_020474	0.279762	0.15
ACD	NM_001082486	0.238532	0.321713
ATP5S	NM_001003803	0.333333	0.256173
STIM1	NM_003156	0.0894072	0.107872
ATP5H	NM_006356	2.03704	1.65021
ME1	NM_002395	0.246655	0.269924
ATP5B	NM_001686	8.89182	7.88553
GNAI2	NM_002070	0.683521	0.82397
GNAI3	NM_006496	1.10423	0.955869
GNAI1	NM_002069	0.208451	0.197183
TBK1	NM_013254	0.333333	0.136986
MPZL1	NM_003953	0.301235	0.48642
AURKAIP1	NM_017900	1.49667	2.65667
HLA-B	NM_005514	0.387511	0.369146
CITED2	NM_001168389	0.497585	0.531401
HLA-A	NM_002116	0.43898	0.167577
PFDN2	NM_012394	2.21075	2.25376
PFDN5	NM_002624	8.27957	5.87527
TM9SF3	NM_020123	1.03955	1.37514
SLC7A2	NM_001164771	0.281354	0.244158
UBXN7	NM_015562	0.529252	0.359184
HIRA	NM_003325	0.0504257	0.0720367
RNASEH2B	NM_024570	0.423855	0.387646
RPS13	NM_001017	17.2237	16.2588
RPS11	NM_001015	37.3208	29.0189
RPS10	NM_001203245	11.7189	7.65462
RPS14	NM_001025071	15.4298	10.9737
RPS18	NM_022551	32.841	11.1242
RIPK1	NM_003804	0.146825	0.078373
LATS1	NM_004690	0.29944	0.0884173
DDOST	NM_005216	2.43034	2.08753
PDCL	NM_005388	0.748344	0.600442
EIF2S1	NM_004094	1.26793	1.09283
CLPB	NM_030813	0.234463	0.144068
PUSL1	NM_153339	0.302632	0.252193
AFG3L2	NM_006796	0.403509	0.187135
TUBG1	NM_001070	0.926254	0.576696
TSSC1	NM_003310	0.309278	0.158076
RRAGA	NM_006570	0.632696	0.936306
RRAGC	NM_022157	0.326667	0.245
MAZ	NM_001042539	0.963563	2.17139
SSSCA1	NM_006396	1.13333	0.776667
TARS	NM_001258438	1.83884	1.91546
GGT7	NM_178026	0.0965309	0.0522876
ACTN4	NM_004924	0.537281	0.287281
CLP1	NM_006831	0.253521	0.244131
EZR	NM_003379	1.3833	0.612152
TIMM44	NM_006351	0.366446	0.309051
PTPRF	NM_002840	0.0740741	0.101677
PTPRE	NM_006504	0.0485021	0.0608654
PTPRA	NM_002836	0.0647572	0.166044
STYXL1	NM_016086	0.388535	0.199575
IFT20	NM_001267774	0.494759	0.213836
CPD	NM_001304	0.206131	0.192614
CPE	NM_001873	0.686233	0.767296
GAPVD1	NM_015635	0.22491	0.150538
UBXN8	NM_005671	0.312808	0.221675
RNASEH1	NM_002936	0.225319	0.248548
ERGIC3	NM_198398	2.26392	1.62468
ABLIM1	NM_002313	0.197689	0.243902
UBXN6	NM_025241	0.808446	0.321267
LMTK2	NM_014916	0.0332447	0.0390071
UBXN1	NM_015853	1.22684	0.800852
BIVM-ERCC5	NM_001204425	0.0406256	0.0341255
TOP2A	NM_001067	1.09704	0.699739
RAB6A	NM_198896	0.647528	0.408293
RC3H2	NM_001100588	0.0710291	0.0816555
IFIT5	NM_012420	0.305038	0.255349
PHF14	NM_014660	0.146232	0.185977
TRO	NM_001039705	0.133147	0.0260708
EFTUD2	NM_001258353	1.14286	0.7852
EFTUD1	NM_024580	0.0469819	0.0606601
FBXW8	NM_153348	0.13133	0.111297
GPS1	NM_212492	1.35985	1.50884
BRCC3	NM_024332	0.542587	0.407992
GPATCH8	NM_001002909	0.130406	0.0629851
TMEM8A	NM_021259	0.0785838	0.0639033
GDI2	NM_001494	1.15994	0.820628
GDI1	NM_001493	1.0506	0.860119
CBY1	NM_001002880	0.478431	0.2
ERLIN1	NM_006459	0.368672	0.252149
ERLIN2	NM_007175	0.631373	0.433333
SPDL1	NM_017785	0.291529	0.255226
CALM1	NM_006888	3.72889	2.19111
WDR35	NM_001006657	0.0885505	0.036661
WDR34	NM_052844	0.650528	0.48293
WDR36	NM_139281	0.285714	0.212185
WDR33	NM_018383	0.204438	0.0802792
EIF4A2	NM_001967	0.908497	0.437908
MIA3	NM_198551	0.0293501	0.0468204
GIGYF2	NM_001103147	0.138784	0.111027
TLE1	NM_005077	0.0951146	0.114137
TLE4	NM_007005	0.0568475	0.0835487
AUNIP	NM_024037	0.3054	0.204842
HGSNAT	NM_152419	0.246331	0.132075
CDC6	NM_001254	1.16221	1.0719
CDC7	NM_001134420	0.463768	0.317681
HGS	NM_004712	0.598115	0.226221
SERF2	NM_001199875	4.32359	2.06238
TM9SF1	NM_006405	0.235036	0.181219
C10orf12	NM_015652	0.0347222	0.0518162
SPATS2L	NM_001100422	0.218247	0.220632
MBNL1	NM_207293	0.233076	0.515853
ATP6V0D1	NM_004691	0.931818	0.893939
TNFAIP8	NM_014350	0.288107	0.254606
MEPCE	NM_019606	0.0975845	0.239614
PTPRS	NM_002850	0.0820934	0.061228
CCBL2	NM_001008661	0.596337	0.263736
VAV2	NM_001134398	0.127418	0.110732
GXYLT1	NM_173601	0.14966	0.175359
CPSF7	NM_024811	0.9411	0.561812
CPSF6	NM_007007	1.13647	0.841787
CPSF4	NM_006693	0.34321	0.25679
CPSF3	NM_016207	0.585888	0.557664
CPSF2	NM_017437	0.168582	0.281822
CPSF1	NM_013291	0.192059	0.0687904
NMT1	NM_021079	0.547284	1.11871
MAD1L1	NM_003550	0.217895	0.124247
ACAA2	NM_006111	0.201005	0.177554
ACAA1	NM_001607	0.141176	0.139608
ELOVL5	NM_001242828	1.52701	1.49439
SIPA1L3	NM_015073	0.0250655	0.0261878
SIPA1L2	NM_020808	0.0328884	0.0294061
LTBP3	NM_001130144	0.059816	0.0408998
ARIH2	NM_006321	0.129555	0.112011
LTBP1	NM_206943	0.0367789	0.0247774
CLCN7	NM_001287	0.165426	0.104218
QKI	NM_006775	0.768031	0.653021
SUFU	NM_016169	0.181443	0.175945
SLC35F5	NM_025181	0.179389	0.133588
SLC35F6	NM_017877	0.596774	0.430108
LRWD1	NM_152892	0.20679	0.158436
SLC35F2	NM_017515	0.119111	0.190222
MBD4	NM_003925	0.142283	0.1572
MBD1	NM_001204136	0.0945122	0.0650407
MBD3	NM_003926	1.42466	0.908676
SUPV3L1	NM_003171	0.321898	0.185515
CMTM6	NM_017801	0.728261	1.01812
CMTM7	NM_138410	0.238636	0.590909
TSPAN13	NM_014399	0.601626	0.393496
TSPAN14	NM_030927	0.435424	0.295203
TSPAN17	NM_012171	0.114114	0.1001
REXO2	NM_015523	1.01681	0.697479
COIL	NM_004645	0.360485	0.221837
SLC25A17	NM_006358	0.790043	0.601732
SLC25A16	NM_152707	0.13013	0.108108
KIAA1429	NM_015496	0.141938	0.0764846
SLC25A14	NM_003951	0.179959	0.163599
SLC25A13	NM_001160210	0.398818	0.234367
SLC25A12	NM_003705	0.0883652	0.0893471
SLC25A11	NM_003562	1.38624	1.44762
STAT3	NM_139276	0.276697	0.231734
CCDC14	NM_022757	0.167214	0.086893
EAF1	NM_033083	0.247831	0.148699
CCDC12	NM_144716	0.592593	0.577778
NUP107	NM_020401	0.49964	0.429086
TMUB2	NM_001076674	0.115942	0.130435
MPHOSPH9	NM_022782	0.0432817	0.0613695
DNAJA1	NM_001539	3.18928	2.59966
SYNCRIP	NM_006372	0.582265	0.549145
ZNF280C	NM_017666	0.115628	0.109304
VIM	NM_003380	6.0257	8.35261
NOA1	NM_032313	0.112542	0.12494
ALG8	NM_024079	1.06135	0.737508
ALG9	NM_024740	0.128164	0.0883145
FUS	NM_004960	3.75838	2.87413
ALG3	NM_005787	0.689446	0.498102
ALG6	NM_013339	0.216535	0.188976
ALG5	NM_013338	0.64	0.508718
PI4KA	NM_058004	0.16421	0.0618165
RNGTT	NM_003800	0.13155	0.211817
STAM	NM_003473	0.170055	0.139248
GLOD4	NM_016080	1.17949	0.720178
KIAA1324L	NM_001142749	0.0427184	0.0420712
RAB11A	NM_004663	2.22427	2.32565
FIG4	NM_014845	0.0814978	0.0565345
NOSIP	NM_015953	1.63355	1.03753
GCC2	NM_181453	0.0644906	0.0447082
GCC1	NM_024523	0.0876289	0.0618557
SMYD5	NM_006062	0.361177	0.297534
UQCRFS1	NM_006003	1.50545	1.02788
SMYD2	NM_020197	0.274962	0.167435
ADRBK1	NM_001619	0.298551	0.178744
CLK1	NM_001162407	0.29728	0.137887
CLK2	NM_003993	0.152305	0.0881764
CLK3	NM_001130028	0.163798	0.179447
SNX27	NM_030918	0.21298	0.221802
PIGT	NM_015937	0.732297	0.493955
KIAA1586	NM_020931	0.0896785	0.0465313
MRPL21	NM_181514	2.48867	1.95793
PARP4	NM_006437	0.122512	0.0517874
FECH	NM_001012515	0.451163	0.404651
ZBTB11	NM_014415	0.0803289	0.055661
ZBTB10	NM_001105539	0.146789	0.172783
PIGU	NM_080476	0.264526	0.252294
KLHL12	NM_021633	0.153486	0.0890451
KLHL15	NM_030624	1.0876	0.956474
KLHL18	NM_025010	0.0927536	0.066087
DAB2IP	NM_032552	0.104737	0.0506031
MRPL28	NM_006428	2.69261	3.03761
MTOR	NM_004958	0.112941	0.0564706
C4orf27	NM_017867	0.228626	0.20365
DPP3	NM_130443	0.510388	0.290876
HABP4	NM_014282	0.133655	0.167472
TRIT1	NM_017646	0.132479	0.0712251
SLC31A1	NM_001859	0.970332	0.767888
NRF1	NM_005011	0.251323	0.166667
NPTX1	NM_002522	0.320246	0.257121
ASF1A	NM_014034	0.507317	0.354472
ZFP91	NM_053023	0.122592	0.283713
AP1M1	NM_001130524	0.833333	0.961774
IER2	NM_004907	1.04167	0.357143
NDRG1	NM_001135242	0.634599	0.330802
LRRC8A	NM_001127244	0.053432	0.0789149
HIP1	NM_005338	0.0751445	0.0430315
FAM192A	NM_024946	0.386928	0.559477
SERTAD2	NM_014755	0.167196	0.137566
SIN3A	NM_001145358	0.22449	0.167452
ARAP1	NM_001040118	0.083161	0.0624856
BID	NM_197966	0.267218	0.366391
CDS2	NM_003818	0.307922	0.206278
SND1	NM_014390	0.516648	0.387852
PES1	NM_014303	1.67629	0.889643
CYBA	NM_000101	1.36054	0.496599
CDC123	NM_006023	1.51731	0.815035
DHCR24	NM_014762	0.928433	0.973565
PRCP	NM_199418	0.514801	0.581725
PPM1A	NM_177952	0.0774854	0.0877193
MEAF6	NM_022756	1.32673	0.524752
SRSF2	NM_003016	3.52252	6.09309
MCC	NM_001085377	0.0326797	0.054902
NOTCH2	NM_024408	0.0515102	0.0709277
FAM126A	NM_032581	0.229885	0.109834
EGR1	NM_001964	0.511029	0.0747549
CRLF1	NM_004750	0.105595	0.0945626
NISCH	NM_007184	0.0722038	0.0243632
PRPF4B	NM_003913	0.179894	0.215608
RAPGEF6	NM_001164386	0.0559006	0.0347826
C7orf50	NM_032350	1.21026	1.45641
RAPGEF2	NM_014247	0.0373333	0.0413333
ZNF384	NM_001135734	0.545559	0.234141
POC1A	NM_015426	0.116013	0.0947712
ZNF354C	NM_014594	0.0732733	0.116517
PARK7	NM_007262	6.96491	5.58246
DNAJB11	NM_016306	0.694522	0.568245
GUSB	NM_000181	0.386503	0.282209
TELO2	NM_016111	0.252188	0.280032
NTAN1	NM_173474	0.675241	0.44373
ARHGDIA	NM_001185077	2.77724	2.32846
MDM2	NM_002392	1.04819	0.773762
SLTM	NM_024755	0.214493	0.115942
KPNA6	NM_012316	0.623215	0.54252
OXSR1	NM_005109	0.118687	0.162879
KPNA4	NM_002268	0.535121	0.630907
KPNA3	NM_002267	0.687101	0.582375
KIN	NM_012311	0.174281	0.0913706
KPNA1	NM_002264	0.670377	0.544218
DDX39A	NM_005804	0.780374	0.64486
REXO4	NM_020385	0.37037	0.58156
DVL2	NM_004422	0.277702	0.259611
IFT46	NM_020153	0.23221	0.213483
UNC119B	NM_001080533	0.37037	0.537037
CRK	NM_016823	0.513661	0.513661
SPG21	NM_016630	0.416397	0.289105
SLC25A15	NM_014252	0.240618	0.16777
QPCT	NM_012413	0.375691	0.368324
B4GALT1	NM_001497	0.33751	0.527987
B4GALT5	NM_004776	0.382177	0.294773
SGOL1	NM_001199252	0.173191	0.0877817
SGOL2	NM_152524	0.123749	0.0631912
LGMN	NM_001008530	0.205837	0.207373
TNFRSF1A	NM_001065	0.133041	0.102339
PTPN9	NM_002833	0.0695847	0.104377
CCDC124	NM_138442	1.85119	1.32143
GPD1L	NM_015141	0.179924	0.210227
TBC1D15	NM_022771	0.49422	0.308285
C6orf211	NM_024573	0.508296	0.378582
PTPN3	NM_002829	0.137856	0.0459519
PTPN2	NM_002828	0.241987	0.125
EHMT1	NM_024757	0.202207	0.178086
EHMT2	NM_006709	0.127718	0.128819
ADIPOR2	NM_024551	0.544358	0.730405
ADIPOR1	NM_015999	0.606383	0.429078
MARK4	NM_001199867	0.0973882	0.0920761
MARK2	NM_001039469	0.203633	0.0997043
NDUFA10	NM_004544	0.91573	0.831461
BRWD3	NM_153252	0.0377149	0.0299501
GINS2	NM_016095	0.817204	0.971326
CD63	NM_001257389	4.77824	5.44212
FOXF2	NM_001452	0.109363	0.116854
GINS3	NM_001126129	0.255208	0.255208
PPP2R2A	NM_001177591	0.474527	0.6754
TPD52L2	NM_199360	2.05217	1.33043
BTBD10	NM_032320	0.166667	0.152661
SHCBP1	NM_024745	0.155523	0.183259
ISOC1	NM_016048	0.207358	0.205128
WDR13	NM_017883	0.208505	0.160494
WDR12	NM_018256	0.422956	0.25
WDR11	NM_018117	0.228027	0.161633
WDR19	NM_025132	0.0719782	0.0292877
PPP2R1B	NM_181699	0.62475	0.396208
USP9X	NM_001039590	0.342539	0.41281
WASL	NM_003941	0.113307	0.115942
ZMYND11	NM_006624	0.274185	0.177999
BCL9L	NM_182557	0.0226667	0.0297778
ZMYND19	NM_138462	1.65789	1.1462
SLC35B1	NM_005827	1.17647	1.05263
FAM83D	NM_030919	0.136364	0.4329
MAD2L1BP	NM_001003690	0.705755	0.807818
HSPB1	NM_001540	2.60518	3.51456
PKN1	NM_213560	0.379347	0.264138
PKN3	NM_013355	0.0516854	0.0973783
LRCH3	NM_032773	0.151473	0.0925666
HSPB8	NM_014365	0.314721	0.338409
IDH3B	NM_006899	1.27979	1.07081
RHOBTB3	NM_014899	0.263617	0.287582
INO80E	NM_173618	1.84218	0.819048
INO80B	NM_031288	0.3324	0.10084
INO80C	NM_001098817	0.294032	0.375546
EPB41L1	NM_012156	0.139078	0.0529101
C5orf22	NM_018356	0.558315	0.468021
PLOD3	NM_001084	0.0559314	0.127199
LMF2	NM_033200	0.407721	0.176083
NGDN	NM_001042635	0.493671	0.504219
ERBB2IP	NM_001253699	0.0666667	0.101408
PIGS	NM_033198	0.359712	0.279376
PTDSS2	NM_030783	0.336066	0.193989
LDLRAD3	NM_174902	0.371869	0.175337
PROSER1	NM_025138	0.0818342	0.170018
FUOM	NM_001098483	0.765591	0.464516
C22orf28	NM_014306	1.01186	0.936759
AGTPBP1	NM_015239	0.0471778	0.0533558
NAV1	NM_020443	0.0337238	0.0390486
NAV2	NM_001244963	0.0182135	0.0374983
LIG1	NM_000234	0.213043	0.22971
BDP1	NM_018429	0.0413968	0.0340317
APEH	NM_001640	0.406548	0.261937
ISCU	NM_213595	1.32143	1.40873
NKAP	NM_024528	0.344551	0.451923
FNTA	NM_002027	0.419298	0.222807
FNTB	NM_002028	0.203957	0.100457
MRPS7	NM_015971	1.91495	1.41289
KLHL22	NM_032775	0.223622	0.124934
KCTD12	NM_138444	0.286299	0.271984
KCTD10	NM_031954	0.503185	0.29724
ZKSCAN1	NM_003439	0.195035	0.143026
ZKSCAN8	NM_006298	0.12205	0.10593
FNBP4	NM_015308	0.220039	0.104126
DCP1B	NM_152640	0.165049	0.0744337
SLC25A39	NM_001143780	0.492593	0.390741
SLC25A38	NM_017875	0.222951	0.135519
ENDOD1	NM_015036	0.105123	0.122422
TUBA1C	NM_032704	3.07259	2.48444
TRIP6	NM_003302	0.250175	0.332635
TUBA1A	NM_001270399	0.483776	0.333333
TMEM181	NM_020823	0.23491	0.23926
TMEM186	NM_015421	0.417445	0.445483
IL10RB	NM_000628	0.314928	0.229039
TMEM189	NM_199129	0.570726	0.735547
EWSR1	NM_013986	2.59819	1.26687
FAM102B	NM_001010883	0.21422	0.140351
CASKIN2	NM_020753	0.0338044	0.0304794
TAF7	NM_005642	0.379048	0.419048
TAF6	NM_001190415	0.196737	0.153846
TAF5	NM_006951	0.0832293	0.108198
MMAB	NM_052845	0.99336	0.722444
TAF2	NM_003184	0.0683333	0.118889
TAF1	NM_004606	0.0556142	0.0249912
USP10	NM_001272075	0.11457	0.142798
TAF9	NM_001015892	0.236478	0.236478
TAF8	NM_138572	0.387996	0.227224
TSPAN31	NM_005981	0.625592	0.71722
POMT1	NM_007171	0.253119	0.105169
POMT2	NM_013382	0.0958722	0.0674656
AGPS	NM_003659	0.412747	0.383409
ALAD	NM_000031	0.106747	0.126888
CCNG1	NM_004060	1.79054	1.76351
PDXK	NM_003681	0.875399	0.628328
SUPT20H	NM_001014286	0.197436	0.176923
NPLOC4	NM_017921	1.45922	0.615216
FNIP1	NM_133372	0.111397	0.0571265
SSBP2	NM_001256732	0.463063	0.36036
AP2M1	NM_004068	1.90979	2.20948
ALG2	NM_033087	0.161471	0.134293
NPM3	NM_006993	1.45996	1.47114
PDCD6	NM_013232	1.40278	2.83333
PDCD4	NM_014456	0.933333	0.841135
PDCD2	NM_002598	0.981643	0.937198
ALG1	NM_019109	0.513262	0.0917563
MINA	NM_001042533	0.246066	0.237482
HDLBP	NM_005336	0.77699	0.558445
ERP44	NM_015051	0.460278	0.396396
ARFGEF1	NM_006421	0.0522523	0.0436036
GCAT	NM_001171690	0.158445	0.143498
VPS26A	NM_004896	1.4939	1.04675
SMU1	NM_018225	0.902724	0.67834
SREBF2	NM_004599	0.166959	0.110917
SREBF1	NM_001005291	0.0933786	0.0526316
OXCT1	NM_000436	0.539987	0.476008
SMARCE1	NM_003079	1.46117	0.724919
CIC	NM_015125	0.0360472	0.0314895
KARS	NM_001130089	0.783813	0.876464
SSRP1	NM_003146	2.78122	2.18873
CIT	NM_001206999	0.0801932	0.0331723
MIS18BP1	NM_018353	0.11827	0.0659017
TAF6L	NM_006473	0.222579	0.0845372
TATDN1	NM_032026	0.360179	0.138702
ADNP	NM_015339	0.183741	0.227863
C1orf174	NM_207356	0.669399	0.625683
ELMO2	NM_133171	0.133148	0.132224
GLE1	NM_001003722	0.58083	0.299475
MTA1	NM_004689	0.570764	0.136872
MTA2	NM_004739	1.29846	1.18585
MTA3	NM_020744	0.463824	0.20155
LRP10	NM_014045	0.0756303	0.0718954
LRP11	NM_032832	0.093147	0.130406
LRP12	NM_013437	0.0844961	0.0457364
GPC1	NM_002081	0.145498	0.0977937
GPC3	NM_001164617	0.0750552	0.0927152
GPC4	NM_001448	0.163974	0.265709
TBCD	NM_005993	0.17938	0.271584
MTAP	NM_002451	0.591549	0.556338
BICD2	NM_001003800	0.28972	0.113707
SEC22B	NM_004892	1.02469	1.10802
SEC22A	NM_012430	0.385281	0.24026
BBS1	NM_024649	0.177329	0.0606061
BBS2	NM_031885	0.125577	0.0729455
BBS4	NM_033028	0.203846	0.137179
BBS7	NM_176824	0.326816	0.0959032
CCNE2	NM_057749	0.363786	0.32428
GUCD1	NM_031444	0.409405	0.315353
C2orf49	NM_024093	0.354793	0.37196
C2orf44	NM_025203	0.136657	0.122807
C2orf47	NM_024520	0.285388	0.283105
AGL	NM_000028	0.0508806	0.0508806
AGK	NM_018238	0.37037	0.264775
NIPA1	NM_144599	0.113131	0.107071
AGA	NM_000027	0.230548	0.151777
PDCD10	NM_007217	0.58216	0.507042
PDCD11	NM_014976	0.0954416	0.0701567
SLC50A1	NM_018845	0.486486	0.303303
GPR180	NM_180989	0.181406	0.111867
ZSWIM6	NM_020928	0.0723684	0.0756579
TMEM59	NM_004872	0.927984	1.12963
TMEM56	NM_001199679	0.156566	0.174242
TMEM57	NM_018202	0.235589	0.106266
DIMT1	NM_014473	0.707006	0.673036
FAM98B	NM_173611	0.437788	0.3149
POLR3GL	NM_032305	0.313546	0.188737
PIK3C3	NM_002647	0.102853	0.0563063
AKIRIN2	NM_018064	0.535948	0.826797
PRRG4	NM_024081	0.179148	0.15859
PARP16	NM_017851	0.117284	0.127572
WHSC1	NM_133330	0.539287	0.0937042
ERI3	NM_024066	0.990138	1.30769
KTI12	NM_138417	0.161502	0.268545
TUBA1B	NM_006082	6.64749	1.94838
ACLY	NM_001096	1.55051	0.908651
SLC7A5	NM_003486	0.307087	0.658793
ALDH3A2	NM_001031806	0.361493	0.276359
MGST3	NM_004528	2.57081	1.47712
MGST1	NM_145791	0.324786	0.405983
ZNF451	NM_001031623	0.101695	0.0878845
CSDE1	NM_001242891	2.11598	1.35306
BACH1	NM_206866	0.10493	0.158299
JAM3	NM_032801	0.523044	0.465166
GMDS	NM_001500	0.268097	0.234138
WSB1	NM_015626	0.219589	0.243286
RASEF	NM_152573	0.0701754	0.0638776
AGPAT2	NM_006412	1.34528	1.01314
MPV17	NM_002437	0.327684	0.350282
ANAPC2	NM_013366	0.285946	0.18064
ANAPC5	NM_016237	1.21517	0.314815
ANAPC4	NM_013367	0.1541	0.0609806
ANAPC7	NM_016238	0.678889	0.393333
RPS6KA1	NM_001006665	0.169128	0.103803
RPS6KA3	NM_004586	0.51552	0.516419
SH3D19	NM_001009555	0.0716393	0.0724821
PSMD14	NM_005805	1.65916	1.39335
PSMD11	NM_001270482	3.39322	2.67139
PSMD10	NM_002814	1.50073	1.10426
PSMD13	NM_175932	2.41337	1.53562
PSMD12	NM_002816	1.55799	1.30853
UTP23	NM_032334	0.317333	0.256
UTP20	NM_014503	0.0471405	0.0294329
RTFDC1	NM_016407	1.98046	1.85885
GANAB	NM_198335	0.987935	0.735608
VAPB	NM_004738	0.909836	0.95082
VAPA	NM_003574	1.48927	1.22034
NPHP3	NM_153240	0.0465815	0.0260456
EXOSC10	NM_001001998	0.448457	0.40933
ARF3	NM_001659	1.86081	1.27473
ARF1	NM_001024227	10.7289	8.337
ARF6	NM_001663	0.840909	0.363636
ARF5	NM_001662	3.51381	3.41805
ARF4	NM_001660	1.3186	0.515654
IRF3	NM_001197122	0.217807	0.142752
MOB2	NM_001172223	0.4114	0.428748
MOB4	NM_015387	0.702065	0.637168
RAB11FIP1	NM_001002814	0.181205	0.0503634
METTL23	NM_001206983	0.460733	0.282723
MYL6B	NM_001199629	0.708134	0.255183
MPDU1	NM_004870	1.0457	0.892473
ACTR10	NM_018477	0.748006	0.586922
HMGB3	NM_005342	1.78773	0.533997
HMGB2	NM_002129	7.07937	3.7873
KIAA1033	NM_015275	0.148779	0.0420216
CHP1	NM_007236	0.931973	0.261905
ARHGEF12	NM_015313	0.0711974	0.0970874
ARL15	NM_019087	0.396748	0.201626
ARL16	NM_001040025	0.62963	0.83165
WDR45B	NM_019613	0.709179	0.753623
KIF4A	NM_012310	0.176805	0.1103
ETNK1	NM_018638	0.513613	0.460633
RABAC1	NM_006423	2.14695	1.32975
DHRS7B	NM_015510	0.274029	0.243354
TRIM65	NM_173547	0.207207	0.131274
MND1	NM_032117	0.449838	0.294498
CD44	NM_000610	0.54105	0.233288
CD47	NM_001777	0.623457	0.549383
FGFR1OP	NM_007045	0.233333	0.158333
EIF4E2	NM_004846	1.26829	0.680217
CALU	NM_001199671	1.36831	1.05967
FAR1	NM_032228	0.984496	0.679587
ACTR1B	NM_005735	0.422635	0.325376
ACTR1A	NM_005736	1.76304	1.57383
FAR2	NM_001271783	0.260982	0.24677
WDR70	NM_018034	0.389822	0.326718
WDR73	NM_032856	0.28496	0.158311
CHPF	NM_024536	0.0429553	0.0498282
WDR75	NM_032168	0.33935	0.118732
WDR74	NM_018093	0.416235	0.46114
WDR77	NM_024102	0.849368	1.34888
WDR76	NM_024908	0.25731	0.190324
PPP2R3C	NM_017917	0.123348	0.0778267
NQO2	NM_000904	0.451149	0.324713
NQO1	NM_000903	0.150303	0.123636
PRPF3	NM_004698	0.246589	0.128655
PRPF4	NM_004697	0.865519	0.541746
PRPF6	NM_012469	0.652512	0.52017
C15orf38	NM_182616	0.384728	0.246696
PCF11	NM_015885	0.0698372	0.0634105
RFC4	NM_181573	0.789377	0.587912
OGT	NM_181672	0.261063	0.166189
C5orf42	NM_023073	0.0446112	0.0164686
PIP4K2B	NM_003559	0.302158	0.18705
ARL14EP	NM_152316	0.319285	0.311622
ARRDC4	NM_183376	0.165473	0.162291
ZWINT	NM_032997	2.36691	2.11751
ARRDC1	NM_152285	0.576037	0.278034
KIF14	NM_014875	0.0505357	0.0541742
ZIC2	NM_007129	0.242652	0.251407
KIAA0930	NM_015264	0.211382	0.201626
KIF15	NM_020242	0.0652748	0.0278378
RABGAP1L	NM_014857	0.0743464	0.0522876
C7orf55-LUC7L2	NM_001244584	0.58533	0.672476
ELK1	NM_001114123	0.149184	0.102564
PAK4	NM_001014831	0.0731982	0.184685
LRIG3	NM_153377	0.0732143	0.0386905
PAK1	NM_001128620	0.246691	0.359807
VPS28	NM_183057	0.877493	0.709402
NT5C3B	NM_052935	0.507198	0.365449
FAM122B	NM_001170756	0.179775	0.214732
NSDHL	NM_001129765	0.700535	0.538324
NUBPL	NM_025152	0.225	0.429167
KRT19	NM_002276	0.515378	0.433915
NT5DC3	NM_001031701	0.11779	0.104432
PANX1	NM_015368	0.0858704	0.103044
CEP97	NM_024548	0.113164	0.0692841
PIGG	NM_001127178	0.128726	0.0501355
MFSD2A	NM_001136493	0.0661765	0.0784314
KRT18	NM_000224	1.03016	1.67517
TMEM50B	NM_006134	0.389937	0.356394
HEXA	NM_000520	0.568553	0.23522
HIF1A	NM_001243084	0.235801	0.200548
KLC1	NM_001130107	0.311255	0.257404
SLC7A1	NM_003045	0.301587	0.337566
PIGP	NM_153681	0.943396	0.834382
COX18	NM_173827	0.181637	0.205589
CREM	NM_181571	0.418605	0.13732
TMEM214	NM_017727	0.313043	0.155556
COX11	NM_004375	0.912154	0.772563
TRIM2	NM_015271	0.0699482	0.126079
TRIM4	NM_033017	0.073187	0.0944777
ANKRD13A	NM_033121	0.156796	0.162437
KIAA1467	NM_020853	0.135902	0.125201
PPA2	NM_176869	1.14229	0.891542
PPA1	NM_021129	2.77241	2.15172
CHMP1B	NM_020412	1	0.636667
NUP62	NM_016553	0.725303	0.470363
RAB18	NM_001256410	1.05367	0.822034
ALCAM	NM_001627	0.143836	0.200913
TPM4	NM_001145160	0.208187	0.987135
TPM3	NM_152263	0.687646	1.35198
TPM1	NM_001018006	0.283041	0.4
ETF1	NM_004730	0.490107	0.490107
FBXW9	NM_032301	0.124909	0.0987654
CCPG1	NM_001204450	0.0618812	0.0684818
SIPA1	NM_153253	0.0377117	0.0325983
FBXW4	NM_022039	0.137207	0.109766
FBXW5	NM_018998	0.398589	0.109347
TGFBR1	NM_004612	0.428571	0.234127
SSX2IP	NM_001166417	0.384824	0.24065
YKT6	NM_006555	3.36348	2.13735
ANKLE2	NM_015114	0.267661	0.0780973
TJP2	NM_001170416	0.0894708	0.080742
NDOR1	NM_001144026	0.230643	0.129599
PPP1CA	NM_001008709	4.7193	2.95906
RAB14	NM_016322	1.54321	1.22222
PPAT	NM_002703	0.43758	0.247104
BABAM1	NM_001033549	0.284848	0.29899
SH3PXD2A	NM_014631	0.0355636	0.0705244
SRRM2	NM_016333	0.453081	0.229326
DCXR	NM_016286	0.642177	1.28707
NFYC	NM_001142588	0.533333	0.356808
CLGN	NM_001130675	0.0971086	0.0720131
KLHL13	NM_001168299	0.143652	0.149722
RABL6	NM_001173988	0.370269	0.236206
SMARCA1	NM_003069	0.203476	0.197156
SMARCA2	NM_003070	0.0586633	0.0628536
RABL5	NM_022777	0.630824	0.569892
RABL3	NM_173825	0.298172	0.227848
PACRGL	NM_001258345	0.283802	0.187416
FYN	NM_002037	0.167286	0.166047
TOR1A	NM_000113	1.23123	0.946947
TOR1B	NM_014506	0.413452	0.253215
CCT6A	NM_001762	2.8396	2.32832
PAF1	NM_019088	0.379699	0.258145
CHCHD3	NM_017812	0.733918	0.616959
RUFY1	NM_025158	0.204984	0.125059
RUFY2	NM_017987	0.105919	0.0934579
NLE1	NM_018096	0.33882	0.226337
OLA1	NM_013341	0.807725	0.354324
SKIL	NM_005414	0.255961	0.245255
CYTH1	NM_004762	0.200501	0.162072
CHCHD6	NM_032343	0.310734	0.344633
CYTH3	NM_004227	0.21	0.18
DPH1	NM_001383	0.396396	0.322823
DPH5	NM_001077394	0.578089	0.258741
SPAST	NM_014946	0.118855	0.121016
WIBG	NM_032345	0.55935	0.36748
CANT1	NM_138793	0.0978441	0.14262
ENO2	NM_001975	0.327969	0.249808
TM2D1	NM_032027	0.349359	0.221154
UNG	NM_080911	1.10191	1.00849
TM2D2	NM_078473	0.474419	0.44031
PLK1S1	NM_018474	0.0989609	0.0623454
TM2D3	NM_078474	0.645161	0.680108
SLK	NM_014720	0.252967	0.228695
PAM	NM_000919	0.0724786	0.123761
GPAM	NM_001244949	0.0788098	0.053076
EIF3D	NM_003753	2.72131	1.74742
DCK	NM_000788	0.546616	0.242656
RBFOX2	NM_001082578	0.174041	0.272861
PERP	NM_022121	2.32302	4.4055
CENPM	NM_024053	2.07735	0.688766
UBAC1	NM_016172	0.914614	0.727422
RSBN1L	NM_198467	0.0755608	0.0920897
CUL1	NM_003592	0.186186	0.239382
CUL2	NM_001198778	0.51939	0.313725
CUL3	NM_001257198	0.32172	0.40086
TRIM28	NM_005762	1.87879	2.1563
PNKP	NM_007254	0.0957854	0.0842912
TRIM24	NM_015905	0.105297	0.114811
TRIM25	NM_005082	0.22504	0.27364
TRIM26	NM_003449	0.196296	0.195062
TRIM27	NM_006510	0.116732	0.178988
CREB1	NM_134442	0.175439	0.1423
TRIM23	NM_001656	0.227246	0.104348
GNPAT	NM_014236	0.14978	0.133138
TRPT1	NM_001160389	0.171875	0.226562
KAT8	NM_182958	0.216524	0.146724
RHOT1	NM_001033568	0.153179	0.0847784
ZFAND6	NM_019006	0.861244	0.634769
VTA1	NM_016485	0.777056	0.943723
ZFAND5	NM_001102420	0.246106	0.507788
ARCN1	NM_001655	1.05859	0.861979
F2R	NM_001992	0.28169	0.280125
GDF11	NM_005811	0.119281	0.122549
AES	NM_198969	1.39371	1.99497
RNF31	NM_017999	0.0434918	0.0341721
PNRC1	NM_006813	0.51626	0.845528
GBA	NM_001005741	0.13532	0.100559
GAPDH	NM_002046	27.2302	16.0635
DNAJC21	NM_194283	0.578856	0.332756
DTD1	NM_080820	1.07937	0.980952
ARHGAP5	NM_001030055	0.0283877	0.0647594
ARHGAP1	NM_004308	0.618182	0.374242
AEN	NM_022767	0.488753	0.615542
SETD1A	NM_014712	0.0753318	0.0472287
TSPYL2	NM_022117	0.092219	0.102786
HAUS4	NM_001166269	0.32967	0.225275
PPP6C	NM_001123355	1.16424	0.934888
ZYX	NM_003461	0.452589	0.486329
TMEM70	NM_017866	0.58493	0.653895
HSPA4L	NM_014278	0.14127	0.163492
MRPL4	NM_015956	1.32479	1.7906
MRPL2	NM_015950	1.35512	0.836601
MRPL3	NM_007208	1.72302	1.12512
RPUSD2	NM_152260	0.100122	0.0781441
RPUSD3	NM_173659	0.594697	0.460227
MRPL9	NM_031420	1.02239	0.855721
BAG2	NM_004282	0.610063	0.399371
BAG3	NM_004281	0.334491	0.466435
BAG1	NM_004323	0.16185	0.204239
BAG6	NM_004639	0.522507	0.566637
BAG4	NM_004874	0.19214	0.136827
BAG5	NM_001015049	0.145876	0.145876
RTKN	NM_001015055	0.0945626	0.0851064
ZNF385A	NM_001130967	0.280792	0.230835
SLC39A6	NM_012319	0.140212	0.153439
ERCC1	NM_202001	0.376543	0.273663
BNIP3	NM_004052	0.294017	0.263248
CPSF3L	NM_001256456	0.637013	0.274574
PDHA1	NM_001173454	1.63792	2.18648
COL4A3BP	NM_001130105	0.119522	0.109783
SAP18	NM_005870	2.8131	2.50096
POP5	NM_015918	0.930894	0.621951
ATXN10	NM_013236	1.51401	1.85574
RRP12	NM_015179	0.22188	0.10529
FSCN1	NM_003088	3.45749	4.1498
ILVBL	NM_006844	0.201159	0.123223
MYL12B	NM_001144944	5.27168	1.61079
MYL12A	NM_006471	2.93798	0.767442
TMPO	NM_003276	0.738609	0.565947
SMCR8	NM_144775	0.0881308	0.0753376
FMR1	NM_002024	0.294892	0.215903
NAP1L4	NM_005969	1.63652	1.10284
RGS2	NM_002923	0.261006	0.160377
APMAP	NM_020531	0.760991	0.490807
RBFA	NM_024805	0.356589	0.213178
PPP6R1	NM_014931	0.134543	0.178382
EMC7	NM_020154	0.587106	0.861454
XIAP	NM_001167	0.222222	0.207497
RDH14	NM_020905	0.278932	0.375865
RDH10	NM_172037	0.165692	0.253411
RDH11	NM_016026	0.597701	0.365726
KANK1	NM_001256877	0.0487805	0.0546933
NAB2	NM_005967	0.0963245	0.112801
FAM178A	NM_001136123	0.0454928	0.0589722
DOLK	NM_014908	0.122449	0.158318
NEMF	NM_004713	0.0953265	0.0563293
UBR3	NM_172070	0.0614082	0.0645844
TARSL2	NM_152334	0.100457	0.0547945
CANX	NM_001746	4.18325	1.96515
CIAPIN1	NM_020313	0.656017	0.538871
HSP90AB1	NM_001271969	3.63126	5.01977
PTP4A1	NM_003463	0.375479	0.279693
HSDL2	NM_032303	0.870326	0.529833
ZSCAN25	NM_145115	0.0990826	0.0990826
ZSCAN26	NM_001023560	0.0833912	0.0778318
NUCB2	NM_005013	0.429137	0.364212
DSC3	NM_001941	0.19175	0.13155
MRPS9	NM_182640	0.737196	0.413098
MRPS5	NM_031902	0.584687	0.437742
TDRD7	NM_014290	0.059448	0.0618744
ABHD8	NM_024527	0.122727	0.101515
SOCS6	NM_004232	0.079602	0.0833333
MYLIP	NM_013262	0.136024	0.077728
ABHD2	NM_007011	0.29108	0.215962
ABHD3	NM_138340	0.273171	0.107317
PA2G4	NM_006191	3.25907	2.21435
ABHD5	NM_016006	0.180952	0.198095
TWF1	NM_001242397	0.484171	0.320298
NKIRAS2	NM_001144927	1.26042	0.708333
WDR54	NM_032118	0.210945	0.189055
EIF4G3	NM_001198801	0.293876	0.139334
FTSJD2	NM_015050	0.30622	0.161882
EIF4G1	NM_001194946	0.673719	0.81062
WDR59	NM_030581	0.136752	0.0410256
FAT1	NM_005245	0.0315247	0.0328321
GRB2	NM_002086	0.669725	0.314985
ULBP3	NM_024518	0.247619	0.214966
AKAP12	NM_005100	0.198916	0.280426
AKAP13	NM_006738	0.0328838	0.0473149
HOXC9	NM_006897	0.153257	0.263091
BCL2L2-PABPN1	NM_001199864	0.275449	1.22954
CD151	NM_004357	5.61942	2.99475
SSU72	NM_014188	2.13333	1.80855
E2F8	NM_024680	0.047619	0.0698925
TMEM248	NM_017994	0.573545	0.539683
CECR5	NM_033070	0.375786	0.415094
KIAA0586	NM_001244189	0.0713273	0.066464
RBMX2	NM_016024	0.398349	0.144479
TMEM245	NM_032012	0.203788	0.143939
DSG2	NM_001943	0.21686	0.130474
DIRC2	NM_032839	0.150313	0.176757
POLR2G	NM_002696	3.57611	2.80925
POLR2A	NM_000937	0.573651	0.636225
POLR2C	NM_032940	1.3285	0.995169
POLR2B	NM_000938	0.427801	0.46695
AKR7A2	NM_003689	0.503704	0.694444
[truncated: 4,480 more rows]
