# Supplementary material for: A Coding Sequence-Embedded Principle Governs Translational Reading Frame Fidelity
Source: Research (Wash D C). 2018 Sep 20;2018:7089174. doi: 10.1155/2018/7089174 (PMC6750092; doi:10.1155/2018/7089174)
Supplement: Supplementary Materials — Supplemental information includes Supplemental Experimental Procedures, six figures, and three tables and can be found with this article online. [file 7089174.f1.zip › 7089174.f1/Table S2.xlsx]

## Sheet: combined_occupancy_inframe_rate
Codon	Occupancy	In-frame rate
ACC	5.93299	0.815302
ATG	5.87379	0.874446
AAG	4.84649	0.824765
AAA	2.71388	0.709692
ATC	6.93442	0.803211
AAC	4.85507	0.746069
ATA	5.91127	0.812014
AGG	2.53535	0.73181
CCT	2.53784	0.652064
ACT	5.36323	0.829876
AGC	2.42239	0.639538
ACA	6.77708	0.813405
AGA	3.02107	0.709435
CAT	3.20908	0.468596
AAT	2.83114	0.704088
ATT	5.53727	0.818168
CTG	2.4791	0.729935
CTA	2.91321	0.615439
CTC	2.83961	0.564004
CAC	3.16215	0.499805
ACG	5.11555	0.893692
CCG	2.24448	0.808556
AGT	2.23367	0.645369
CCA	3.62509	0.693755
CAA	3.82762	0.599081
CCC	2.05637	0.530774
CTT	2.62666	0.594565
TAT	4.14484	0.709643
GGT	0.923773	0.273737
TGT	1.8225	0.554734
CGA	1.45618	0.486973
CAG	2.97285	0.653055
TCT	4.78892	0.796511
GAT	1.26675	0.286432
CGG	1.12775	0.51511
TTT	3.47875	0.69721
TGC	2.00879	0.505236
GGG	0.797827	0.284966
GGA	0.975366	0.292728
TGG	1.80803	0.646872
GGC	1.01434	0.196597
TAC	4.90688	0.72375
TTC	4.82911	0.706557
TCG	4.61071	0.877092
TTA	4.46197	0.72811
TTG	4.15478	0.818671
TCC	4.7757	0.765931
GAA	1.52395	0.355907
TCA	5.68652	0.779683
GCA	2.73403	0.600096
GTA	2.08671	0.489877
GCC	1.59875	0.380811
GTC	2.34002	0.469209
GCG	1.65551	0.730759
GTG	1.76486	0.626643
GAG	1.19631	0.449948
GTT	2.01822	0.512354
GCT	1.60319	0.459932
GAC	1.4266	0.266777
CGT	1.4928	0.442206
CGC	1.32659	0.399818
