# Supplementary material for: A Coding Sequence-Embedded Principle Governs Translational Reading Frame Fidelity
Source: Research (Wash D C). 2018 Sep 20;2018:7089174. doi: 10.1155/2018/7089174 (PMC6750092; doi:10.1155/2018/7089174)
Supplement: Supplementary Materials — Supplemental information includes Supplemental Experimental Procedures, six figures, and three tables and can be found with this article online. [file 7089174.f1.zip › 7089174.f1/Table S3.xlsx]

## Sheet: combined_occupancy_inframe_rate
	Psite					5'end
	Control		18S Mutant			Control		18S Mutant
Codon	Occupancy	In-Frame	Occupancy	In-Frame	Codon	Occupancy	In-Frame	Occupancy	In-Frame
AAA	3.3133	0.473131	2.92555	0.508036	AAA	2.44503	0.546106	2.26922	0.547566
AAC	3.81939	0.679831	3.4742	0.717294	AAC	4.15038	0.718315	3.43684	0.748234
AAG	3.10397	0.556232	2.75981	0.592709	AAG	4.03779	0.769375	4.21119	0.777584
AAT	5.09481	0.65976	4.8854	0.691281	AAT	2.2794	0.593927	2.42838	0.645102
ACA	3.86367	0.646651	3.54673	0.682593	ACA	5.19425	0.737571	3.356	0.679663
ACC	2.64747	0.69256	2.51535	0.728246	ACC	4.73525	0.697595	3.04536	0.672614
ACG	3.01875	0.656796	3.18176	0.69396	ACG	4.61559	0.81802	2.84225	0.723917
ACT	3.54535	0.663637	3.47843	0.70906	ACT	4.6503	0.743592	3.43203	0.697732
AGA	2.66217	0.507035	2.59635	0.544228	AGA	2.73857	0.6657	3.69373	0.728725
AGC	2.3	0.673265	2.20767	0.707777	AGC	2.44899	0.627862	3.58044	0.759686
AGG	2.5481	0.638623	2.60751	0.666576	AGG	2.48083	0.667818	3.35174	0.749237
AGT	2.76625	0.659862	2.83263	0.68912	AGT	2.24802	0.561289	3.65519	0.645215
ATA	3.03408	0.608584	2.93103	0.638827	ATA	4.45516	0.718036	3.81549	0.721066
ATC	2.03454	0.609474	1.96527	0.657641	ATC	5.29249	0.729425	4.26174	0.725901
ATG	4.78128	0.671855	5.14389	0.692924	ATG	4.93334	0.820739	4.51428	0.795317
ATT	2.48348	0.56882	2.39405	0.609223	ATT	4.49658	0.747908	4.33612	0.750907
CAA	5.32413	0.616523	4.55129	0.662643	CAA	3.62706	0.695506	2.42857	0.558962
CAC	3.48153	0.725687	3.41263	0.756543	CAC	3.38824	0.540377	2.19436	0.4882
CAG	3.75146	0.679816	3.65032	0.708853	CAG	3.08339	0.677455	2.49401	0.562747
CAT	5.24398	0.705324	5.27032	0.732091	CAT	3.38246	0.581835	2.40077	0.467773
CCA	3.48211	0.634364	3.39954	0.686085	CCA	4.49081	0.574864	2.80466	0.503061
CCC	2.29531	0.706233	2.32533	0.744121	CCC	3.07543	0.431545	2.0174	0.415767
CCG	2.21011	0.663185	2.57756	0.694755	CCG	3.25314	0.702704	2.14457	0.573738
CCT	3.80243	0.66106	3.95053	0.710995	CCT	3.47966	0.574785	2.48994	0.500286
CGA	3.3555	0.618166	3.3446	0.651425	CGA	1.96459	0.525928	1.93085	0.455084
CGC	2.25217	0.715514	2.35908	0.756092	CGC	1.75979	0.421071	1.63388	0.409844
CGG	1.73944	0.592485	1.8574	0.621539	CGG	1.61843	0.50063	1.6914	0.484096
CGT	3.36421	0.70138	3.70607	0.739728	CGT	1.94382	0.409907	2.18633	0.343795
CTA	2.22567	0.500417	2.00936	0.541856	CTA	3.56051	0.588014	2.50448	0.502594
CTC	1.91628	0.588431	1.80843	0.653255	CTC	3.52939	0.567516	2.62957	0.51608
CTG	2.02113	0.509754	1.9753	0.556496	CTG	3.21675	0.717507	2.76092	0.651641
CTT	2.21683	0.548802	2.17171	0.596645	CTT	3.3917	0.592012	2.7655	0.536358
GAA	3.35127	0.543226	3.34768	0.584896	GAA	1.55568	0.365922	2.5299	0.646651
GAC	4.4624	0.714908	4.86739	0.74997	GAC	1.47772	0.288266	2.18085	0.643963
GAG	2.46247	0.594633	2.49355	0.635519	GAG	1.4963	0.417519	2.68813	0.690118
GAT	6.03599	0.713847	6.55441	0.744059	GAT	1.24388	0.307944	2.11315	0.610418
GCA	3.09352	0.622886	2.96633	0.656679	GCA	3.09326	0.634431	3.3706	0.730328
GCC	1.74757	0.647445	1.81427	0.684711	GCC	2.05665	0.394237	2.61725	0.666151
GCG	1.82781	0.618007	2.05225	0.686587	GCG	2.2018	0.71895	2.50862	0.755514
GCT	2.39513	0.614459	2.47852	0.663222	GCT	1.93034	0.464367	3.0758	0.714097
GGA	3.32673	0.665969	3.4365	0.698719	GGA	1.01611	0.259951	1.86923	0.585956
GGC	2.54888	0.696721	2.78534	0.729502	GGC	1.21778	0.232679	2.001	0.602202
GGG	2.03549	0.632762	2.24268	0.659632	GGG	0.939357	0.23253	1.67513	0.585271
GGT	3.04737	0.680652	3.44562	0.719913	GGT	1.13584	0.237392	2.22203	0.511197
GTA	2.35931	0.612046	2.32612	0.647183	GTA	2.11435	0.47293	2.62946	0.652877
GTC	2.38317	0.684946	2.5088	0.715812	GTC	2.39954	0.48279	3.47373	0.713382
GTG	2.12369	0.594886	2.26426	0.629292	GTG	1.98912	0.584608	3.16193	0.74423
GTT	2.87942	0.651307	3.10643	0.682082	GTT	2.12337	0.497775	3.34604	0.719427
TAC	3.16571	0.658258	3.07227	0.69566	TAC	4.55087	0.691214	3.12199	0.677209
TAT	4.7721	0.645377	4.88868	0.688162	TAT	3.73741	0.693058	3.45623	0.693956
TCA	2.9382	0.607403	2.84743	0.641401	TCA	4.97419	0.701656	3.86998	0.701443
TCC	2.25948	0.657249	2.31754	0.697875	TCC	4.16163	0.666547	3.23019	0.693885
TCG	2.33978	0.616171	2.49475	0.647218	TCG	4.14911	0.821612	3.24112	0.766069
TCT	3.24696	0.625135	3.18224	0.675362	TCT	4.22526	0.730436	4.30314	0.774003
TGC	1.99727	0.661246	2.07149	0.692538	TGC	2.0368	0.512398	2.68612	0.686216
TGG	2.64578	0.549576	2.73731	0.581554	TGG	2.222	0.611773	3.00012	0.714808
TGT	2.58057	0.648368	2.88285	0.681848	TGT	1.95606	0.52802	2.9651	0.637045
TTA	3.00748	0.630738	3.1902	0.660188	TTA	3.8076	0.67686	3.29008	0.685326
TTC	2.57739	0.668622	2.49202	0.695977	TTC	4.05174	0.660065	3.81481	0.709011
TTG	2.40513	0.514346	2.46019	0.55494	TTG	3.74645	0.761202	3.57207	0.748759
TTT	3.48828	0.613768	3.55712	0.648091	TTT	3.36448	0.673673	3.48635	0.697325
